# Supplementary material for: 1-(4-Bromo-3-chloro­phen­yl)-3-meth­oxy-3-methyl­urea (chlorbromuron)
Source: Acta Crystallogr Sect E Struct Rep Online. 2010 Aug 11;66(Pt 9):o2221. doi: 10.1107/S1600536810030606 (PMC3008005; doi:10.1107/S1600536810030606)
Supplement: Supplementary file 1 [file e-66-o2221-sup1.cif]

##############################################################################
###                                                                        ###
###        Electronic paper (Acta Crystallographica Section E)             ###
###                                                                        ###
##############################################################################
#                                                                            #
# This CIF contains the data in a paper accepted for publication in Acta     #
# Crystallographica Section E. It conforms to the requirements of Notes      #
# for Authors for Section E, and has been peer reviewed under the auspices   #
# of the IUCr Commission on Journals.                                        #
#                                                                            #
# Full details of the Crystallographic Information File format               #
# are given in the paper "The Crystallographic Information File (CIF):       #
# a New Standard Archive File for Crystallography" by S. R. Hall, F. H.      #
# Allen and I. D. Brown [Acta Cryst. (1991), A47, 655-685].                  #
#                                                                            #
# The current version of the core CIF dictionary is obtainable from          #
# ftp://ftp.iucr.org/pub/cif_core.dic. The current version number is 2.4.    #
#                                                                            #
# Software is freely available for graphical display of the structure(s) in  #
# this CIF.  For information consult the CIF home page http://www.iucr.org/  #
# cif/home.html                                                              #
#                                                                            #
# This file may be used for bona fide research purposes within the           #
# scientific community so long as proper attribution is given to the journal # 
# article from which it was obtained.                                        #
#                                                                            #
##############################################################################
                                             
data_I
_audit_creation_method     SHELXL-97
_chemical_name_systematic
;
1-(4-Bromo-3-chlorophenyl)-3-methoxy-3-methylurea
;
_chemical_name_common     Chlorbromuron
_chemical_formula_moiety     'C9 H10 Br Cl N2 O2'
_chemical_formula_sum     'C9 H10 Br Cl N2 O2'
_chemical_formula_iupac     'C9 H10 Br Cl N2 O2'
_chemical_formula_weight     293.55
_chemical_melting_point     ?
_symmetry_cell_setting     orthorhombic
_symmetry_space_group_name_H-M     'P b c a'
_symmetry_space_group_name_Hall     '-P 2ac 2ab'
loop_
    _symmetry_equiv_pos_as_xyz
    'x, y, z'
    '-x+1/2, -y, z+1/2'
    '-x, y+1/2, -z+1/2'
    'x+1/2, -y+1/2, -z'
    '-x, -y, -z'
    'x-1/2, y, -z-1/2'
    'x, -y-1/2, z-1/2'
    '-x-1/2, y-1/2, z'
_cell_length_a     11.3872(7)
_cell_length_b     9.5037(5)
_cell_length_c     21.512(2)
_cell_angle_alpha     90.00
_cell_angle_beta     90.00
_cell_angle_gamma     90.00
_cell_volume     2328.0(3)
_cell_formula_units_Z     8
_cell_measurement_reflns_used     100
_cell_measurement_theta_min     10.0
_cell_measurement_theta_max     15.8
_cell_measurement_temperature     295(2)
_exptl_crystal_description     'Rectangular prism'
_exptl_crystal_colour     'colorless'
_exptl_crystal_size_max     0.44
_exptl_crystal_size_mid     0.44
_exptl_crystal_size_min     0.42
_exptl_crystal_density_diffrn     1.675
_exptl_crystal_density_meas     ?
_exptl_crystal_density_method     'not measured'
_exptl_crystal_F_000     1168
_exptl_absorpt_coefficient_mu     3.743
_exptl_absorpt_correction_type     integration
_exptl_absorpt_process_details     '(XSHELL; Bruker, 1999)'
_exptl_absorpt_correction_T_min     0.224
_exptl_absorpt_correction_T_max     0.331
_diffrn_ambient_temperature     295(2)
_diffrn_radiation_type     MoK\a
_diffrn_radiation_wavelength     0.71073
_diffrn_radiation_source     'normal-focus sealed tube'
_diffrn_radiation_monochromator     'graphite'
_diffrn_measurement_device     'Bruker P4 diffractometer'
_diffrn_measurement_method     \W
_diffrn_detector_area_resol_mean     ?
_diffrn_reflns_number     2643
_diffrn_reflns_av_R_equivalents     0.1074
_diffrn_reflns_av_sigmaI/netI     0.0712
_diffrn_reflns_theta_min     1.89
_diffrn_reflns_theta_max     24.99
_diffrn_reflns_theta_full     24.99
_diffrn_measured_fraction_theta_max     0.985
_diffrn_measured_fraction_theta_full     0.985
_diffrn_reflns_limit_h_min     -1
_diffrn_reflns_limit_h_max     13
_diffrn_reflns_limit_k_min     -11
_diffrn_reflns_limit_k_max     1
_diffrn_reflns_limit_l_min     -25
_diffrn_reflns_limit_l_max     1
_diffrn_standards_number     3
_diffrn_standards_interval_count     100
_diffrn_standards_interval_time     ?
_diffrn_standards_decay_%     1.3
loop_
    _diffrn_standard_refln_index_h
    _diffrn_standard_refln_index_k
    _diffrn_standard_refln_index_l
    2 2 2
    0 2 6
    -2 0 7
_refine_special_details
;
Refinement of <i>F</i>^2^ against ALL reflections. The weighted <i>R</i>-factor
<i>wR</i> and goodness of fit, <i>S</i>, are based on <i>F</i>^2^,
conventional <i>R</i>-factors <i>R</i> are based on <i>F</i>, with <i>F</i>
set to zero for negative <i>F</i>^2^. The threshold expression of <i>F</i>^2^
> 2\s(<i>F</i>^2^) is used only for calculating <i>R</i>-factors(gt)
<i>etc</i>. and is not relevant to the choice of reflections for refinement.
<i>R</i>-factors based on <i>F</i>^2^ are statistically about twice as large
as those based on <i>F</i>, and <i>R</i>-factors based on ALL data will be
even larger.
;
_reflns_number_total     2017
_reflns_number_gt     1230
_reflns_threshold_expression     'I>2\s(I)'
_refine_ls_structure_factor_coef     Fsqd
_refine_ls_matrix_type     full
_refine_ls_R_factor_all     0.1113
_refine_ls_R_factor_gt     0.0647
_refine_ls_wR_factor_gt     0.1471
_refine_ls_wR_factor_ref     0.1727
_refine_ls_goodness_of_fit_ref     0.988
_refine_ls_restrained_S_all     0.988
_refine_ls_number_reflns     2017
_refine_ls_number_parameters     136
_refine_ls_number_restraints     0
_refine_ls_hydrogen_treatment     constr
_refine_ls_weighting_scheme     calc
_refine_ls_weighting_details
              'w=1/[\s^2^(Fo^2^)+(0.1011P)^2^+0.0100P] where P=(Fo^2^+2Fc^2^)/3'
_atom_sites_solution_hydrogens     geom
_atom_sites_solution_primary     direct
_atom_sites_solution_secondary     difmap
_refine_ls_shift/su_max     0.000
_refine_ls_shift/su_mean     0.000
_refine_diff_density_max     1.127
_refine_diff_density_min     -0.633
_refine_ls_extinction_method     none
_refine_ls_extinction_coef     ?
loop_
    _atom_type_symbol
    _atom_type_description
    _atom_type_scat_dispersion_real
    _atom_type_scat_dispersion_imag
    _atom_type_scat_source
    'C' 'C' 0.0033 0.0016
                         'International Tables Vol C Tables 4.2.6.8 and 6.1.1.4'
    'H' 'H' 0.0000 0.0000
                         'International Tables Vol C Tables 4.2.6.8 and 6.1.1.4'
    'N' 'N' 0.0061 0.0033
                         'International Tables Vol C Tables 4.2.6.8 and 6.1.1.4'
    'O' 'O' 0.0106 0.0060
                         'International Tables Vol C Tables 4.2.6.8 and 6.1.1.4'
    'Cl' 'Cl' 0.1484 0.1585
                         'International Tables Vol C Tables 4.2.6.8 and 6.1.1.4'
    'Br' 'Br' -0.2901 2.4595
                         'International Tables Vol C Tables 4.2.6.8 and 6.1.1.4'
_computing_data_collection
;
XSCANS (Bruker, 1996)
;
_computing_cell_refinement
;
XSCANS (Bruker, 1996)
;
_computing_data_reduction     'XSCANS (Bruker, 1996)'
_computing_structure_solution     'SHELXS86 (Sheldrick, 2008)'
_computing_structure_refinement     'SHELXL97 (Sheldrick, 2008)'
_computing_molecular_graphics     'SHELXTL/PC (Sheldrick, 2008)'
_computing_publication_material
;
SHELXTL/PC (Sheldrick, 2008) and SHELXL97 (Sheldrick, 2008)
;
loop_
    _atom_site_type_symbol
    _atom_site_label
    _atom_site_fract_x
    _atom_site_fract_y
    _atom_site_fract_z
    _atom_site_U_iso_or_equiv
    _atom_site_adp_type
    _atom_site_calc_flag
    _atom_site_refinement_flags
    _atom_site_occupancy
    _atom_site_disorder_assembly
    _atom_site_disorder_group
    Br Br1 0.99321(6) 0.13975(8) 0.40066(3) 0.0648(4) Uani d . 1 . .
    Cl Cl1 0.75978(19) -0.0374(2) 0.44369(7) 0.0690(6) Uani d . 1 . .
    O O1 0.6655(4) 0.0148(4) 0.6675(2) 0.0571(12) Uani d . 1 . .
    O O2 0.6463(4) 0.3363(4) 0.7430(2) 0.0560(12) Uani d . 1 . .
    N N1 0.7597(4) 0.2249(5) 0.6520(2) 0.0424(12) Uani d . 1 . .
    H H1 0.7741 0.3050 0.6690 0.051 Uiso d R 1 . .
    N N2 0.6419(5) 0.1877(5) 0.7384(2) 0.0501(14) Uani d . 1 . .
    C C1 0.8124(5) 0.1972(6) 0.5945(3) 0.0389(14) Uani d . 1 . .
    C C2 0.7677(6) 0.1002(6) 0.5513(3) 0.0449(15) Uani d . 1 . .
    H H2 0.7011 0.0479 0.5609 0.054 Uiso d R 1 . .
    C C3 0.8216(5) 0.0839(6) 0.4948(3) 0.0457(15) Uani d . 1 . .
    C C4 0.9200(5) 0.1589(6) 0.4788(3) 0.0443(15) Uani d . 1 . .
    C C5 0.9659(5) 0.2525(7) 0.5221(3) 0.0506(17) Uani d . 1 . .
    H H5 1.0328 0.3040 0.5121 0.061 Uiso d R 1 . .
    C C6 0.9133(6) 0.2707(6) 0.5784(3) 0.0466(15) Uani d . 1 . .
    H H6 0.9457 0.3331 0.6070 0.056 Uiso d R 1 . .
    C C7 0.6870(6) 0.1363(7) 0.6830(3) 0.0429(15) Uani d . 1 . .
    C C8 0.5314(7) 0.1313(8) 0.7610(4) 0.074(2) Uani d . 1 . .
    H H8A 0.5320 0.0306 0.7571 0.111 Uiso d R 1 . .
    H H8B 0.5204 0.1565 0.8038 0.111 Uiso d R 1 . .
    H H8C 0.4684 0.1693 0.7366 0.111 Uiso d R 1 . .
    C C9 0.7083(8) 0.3723(8) 0.7985(3) 0.079(2) Uani d . 1 . .
    H H9A 0.7121 0.4729 0.8023 0.118 Uiso d R 1 . .
    H H9B 0.6691 0.3336 0.8341 0.118 Uiso d R 1 . .
    H H9C 0.7864 0.3348 0.7960 0.118 Uiso d R 1 . .
loop_
    _atom_site_aniso_label
    _atom_site_aniso_U_11
    _atom_site_aniso_U_22
    _atom_site_aniso_U_33
    _atom_site_aniso_U_12
    _atom_site_aniso_U_13
    _atom_site_aniso_U_23
    Br1 0.0657(5) 0.0802(6) 0.0485(5) 0.0019(4) 0.0147(4) 0.0053(4)
    Cl1 0.0940(14) 0.0718(12) 0.0412(9) -0.0225(10) 0.0052(10) -0.0125(9)
    O1 0.084(3) 0.038(3) 0.049(3) -0.006(2) 0.007(3) -0.005(2)
    O2 0.071(3) 0.047(2) 0.051(3) 0.007(2) 0.003(2) -0.013(2)
    N1 0.049(3) 0.037(3) 0.041(3) 0.003(2) -0.001(3) -0.008(2)
    N2 0.065(4) 0.042(3) 0.043(3) 0.006(3) 0.009(3) -0.007(2)
    C1 0.043(3) 0.033(3) 0.041(3) 0.008(3) -0.001(3) 0.000(3)
    C2 0.051(4) 0.042(3) 0.042(3) -0.002(3) 0.005(3) 0.005(3)
    C3 0.053(4) 0.043(3) 0.041(4) 0.000(3) -0.002(3) 0.001(3)
    C4 0.041(4) 0.051(4) 0.040(3) 0.009(3) 0.005(3) 0.002(3)
    C5 0.039(3) 0.047(4) 0.065(5) -0.006(3) 0.000(3) 0.009(3)
    C6 0.050(4) 0.046(4) 0.045(4) -0.003(3) -0.003(3) -0.002(3)
    C7 0.052(4) 0.042(4) 0.035(3) 0.007(3) -0.004(3) 0.000(3)
    C8 0.077(5) 0.074(5) 0.070(5) -0.009(4) 0.024(4) -0.009(4)
    C9 0.094(6) 0.088(6) 0.054(5) -0.018(5) 0.003(4) -0.023(4)
_geom_special_details
;
All s.u.'s (except the s.u. in the dihedral angle between two l.s. planes) are
estimated using the full covariance matrix. The cell s.u.'s are taken into
account individually in the estimation of s.u.'s in distances, angles and
torsion angles; correlations between s.u.'s in cell parameters are only used
when they are defined by crystal symmetry. An approximate (isotropic)
treatment of cell s.u.'s is used for estimating s.u.'s involving l.s. planes.
;
loop_
    _geom_bond_atom_site_label_1
    _geom_bond_atom_site_label_2
    _geom_bond_site_symmetry_2
    _geom_bond_distance
    _geom_bond_publ_flag
    Br1 C4 . 1.885(6) y
    Cl1 C3 . 1.741(6) y
    O1 C7 . 1.227(7) y
    O2 N2 . 1.417(6) y
    O2 C9 . 1.428(8) ?
    N1 C7 . 1.356(8) ?
    N1 C1 . 1.401(7) ?
    N1 H1 . 0.8602 ?
    N2 C7 . 1.385(7) ?
    N2 C8 . 1.452(9) ?
    C1 C6 . 1.388(8) ?
    C1 C2 . 1.404(8) ?
    C2 C3 . 1.372(8) ?
    C2 H2 . 0.9303 ?
    C3 C4 . 1.372(9) ?
    C4 C5 . 1.390(9) ?
    C5 C6 . 1.363(9) ?
    C5 H5 . 0.9302 ?
    C6 H6 . 0.9302 ?
    C8 H8A . 0.9604 ?
    C8 H8B . 0.9599 ?
    C8 H8C . 0.9601 ?
    C9 H9A . 0.9605 ?
    C9 H9B . 0.9600 ?
    C9 H9C . 0.9602 ?
loop_
    _geom_angle_atom_site_label_1
    _geom_angle_atom_site_label_2
    _geom_angle_atom_site_label_3
    _geom_angle_site_symmetry_1
    _geom_angle_site_symmetry_3
    _geom_angle
    _geom_angle_publ_flag
    N2 O2 C9 . . 108.4(5) ?
    C7 N1 C1 . . 125.4(5) y
    C7 N1 H1 . . 117.2 y
    C1 N1 H1 . . 117.4 y
    C7 N2 O2 . . 113.5(5) y
    C7 N2 C8 . . 118.6(6) y
    O2 N2 C8 . . 112.0(5) y
    C6 C1 N1 . . 118.7(5) ?
    C6 C1 C2 . . 117.8(6) ?
    N1 C1 C2 . . 123.5(5) ?
    C3 C2 C1 . . 119.9(6) ?
    C3 C2 H2 . . 120.1 ?
    C1 C2 H2 . . 120.0 ?
    C4 C3 C2 . . 121.9(6) ?
    C4 C3 Cl1 . . 121.1(5) ?
    C2 C3 Cl1 . . 117.0(5) ?
    C3 C4 C5 . . 118.1(6) ?
    C3 C4 Br1 . . 122.3(5) ?
    C5 C4 Br1 . . 119.6(5) ?
    C6 C5 C4 . . 120.8(6) ?
    C6 C5 H5 . . 119.9 ?
    C4 C5 H5 . . 119.3 ?
    C5 C6 C1 . . 121.4(6) ?
    C5 C6 H6 . . 119.6 ?
    C1 C6 H6 . . 119.0 ?
    O1 C7 N1 . . 124.9(5) ?
    O1 C7 N2 . . 119.5(6) ?
    N1 C7 N2 . . 115.4(5) ?
    N2 C8 H8A . . 109.4 ?
    N2 C8 H8B . . 110.0 ?
    H8A C8 H8B . . 109.5 ?
    N2 C8 H8C . . 109.0 ?
    H8A C8 H8C . . 109.5 ?
    H8B C8 H8C . . 109.5 ?
    O2 C9 H9A . . 109.4 ?
    O2 C9 H9B . . 110.2 ?
    H9A C9 H9B . . 109.5 ?
    O2 C9 H9C . . 108.8 ?
    H9A C9 H9C . . 109.5 ?
    H9B C9 H9C . . 109.5 ?
loop_
    _geom_torsion_atom_site_label_1
    _geom_torsion_atom_site_label_2
    _geom_torsion_atom_site_label_3
    _geom_torsion_atom_site_label_4
    _geom_torsion_site_symmetry_1
    _geom_torsion_site_symmetry_2
    _geom_torsion_site_symmetry_3
    _geom_torsion_site_symmetry_4
    _geom_torsion
    _geom_torsion_publ_flag
    C9 O2 N2 C7 . . . . -124.6(6) y
    C9 O2 N2 C8 . . . . 97.8(7) y
    C7 N1 C1 C6 . . . . -157.8(6) ?
    C7 N1 C1 C2 . . . . 23.3(9) y
    C6 C1 C2 C3 . . . . -1.8(9) ?
    N1 C1 C2 C3 . . . . 177.0(5) ?
    C1 C2 C3 C4 . . . . 0.7(9) ?
    C1 C2 C3 Cl1 . . . . -179.4(5) ?
    C2 C3 C4 C5 . . . . 0.8(9) ?
    Cl1 C3 C4 C5 . . . . -179.1(5) ?
    C2 C3 C4 Br1 . . . . -178.8(5) ?
    Cl1 C3 C4 Br1 . . . . 1.3(8) ?
    C3 C4 C5 C6 . . . . -1.1(9) ?
    Br1 C4 C5 C6 . . . . 178.5(5) ?
    C4 C5 C6 C1 . . . . -0.1(9) ?
    N1 C1 C6 C5 . . . . -177.4(5) ?
    C2 C1 C6 C5 . . . . 1.6(9) ?
    C1 N1 C7 O1 . . . . 6.7(10) ?
    C1 N1 C7 N2 . . . . -178.0(5) ?
    O2 N2 C7 O1 . . . . -164.2(5) ?
    C8 N2 C7 O1 . . . . -29.6(9) ?
    O2 N2 C7 N1 . . . . 20.2(7) y
    C8 N2 C7 N1 . . . . 154.8(6) ?
loop_
    _geom_hbond_atom_site_label_D
    _geom_hbond_atom_site_label_H
    _geom_hbond_atom_site_label_A
    _geom_hbond_site_symmetry_A
    _geom_hbond_distance_DH
    _geom_hbond_distance_HA
    _geom_hbond_distance_DA
    _geom_hbond_angle_DHA
    N1 H1 O1 8_765 0.86 2.11 2.902(7) 153
    N1 H1 O2 . 0.86 2.18 2.573(6) 108
    C2 H2 O1 . 0.93 2.35 2.873(7) 115
data_global
_journal_date_recd_electronic     2010-06-03
_journal_date_accepted     2010-07-30
_journal_name_full     'Acta Crystallographica, Section E'
_journal_year     2010
_journal_volume     66
_journal_issue      9
_journal_page_first     o2221
_journal_page_last     o2221
_journal_paper_category     QO
_journal_coeditor_code     BV2148
_publ_contact_author
;
      Dr. Russell G. Baughman
      Department of Chemistry
      Truman State University
      Kirksville, MO  63501-0828    U. S. A.
;
_publ_contact_author_email     baughman@truman.edu
_publ_contact_author_fax     '660 785 4045'
_publ_contact_author_phone     '660 785 4627'
_publ_section_title
;
1-(4-Bromo-3-chlorophenyl)-3-methoxy-3-methylurea (chlorbromuron)
;
loop_
    _publ_author_name
    _publ_author_address
    'Black, Harrison M.'
;     Department of Chemistry
      Truman State University
      Kirksville, MO 63501-4221
      USA
;
    'Baughman, Russell G.'
;     Department of Chemistry
      Truman State University
      Kirksville, MO 63501-4221
      USA
;
