# Supplementary material for: 1-(4-Bromo-3-chloro­phen­yl)-3-meth­oxy-3-methyl­urea (chlorbromuron)
Source: Acta Crystallogr Sect E Struct Rep Online. 2010 Aug 11;66(Pt 9):o2221. doi: 10.1107/S1600536810030606 (PMC3008005; doi:10.1107/S1600536810030606)
Supplement: Supplementary file 2 [file e-66-o2221-Isup2.hkl]

# 
# h,k,l, Fc-squared, Fo-squared, sigma(Fo-squared) and status flag 
# 
data_I
_shelx_title ' CHLBROMN in Pbca   [Best Latts]' 
_shelx_refln_list_code          4 
_shelx_F_calc_maximum      337.84 
_exptl_crystal_F_000      1168.00 
_reflns_d_resolution_high  0.8410 
 
loop_ 
 _symmetry_equiv_pos_as_xyz 
 'x, y, z' 
 '-x+1/2, -y, z+1/2' 
 '-x, y+1/2, -z+1/2' 
 'x+1/2, -y+1/2, -z' 
 '-x, -y, -z' 
 'x-1/2, y, -z-1/2' 
 'x, -y-1/2, z-1/2' 
 '-x-1/2, y-1/2, z' 
 
_cell_length_a    11.3872 
_cell_length_b     9.5037 
_cell_length_c    21.5117 
_cell_angle_alpha  90.000 
_cell_angle_beta   90.000 
_cell_angle_gamma  90.000 
 
_shelx_F_squared_multiplier     1.000 
 
loop_ 
 _refln_index_h 
 _refln_index_k 
 _refln_index_l 
 _refln_F_squared_calc 
 _refln_F_squared_meas 
 _refln_F_squared_sigma 
 _refln_observed_status 
   2   0   0      388.17      550.58     25.70 o 
   4   0   0    78584.65    73138.95    577.63 o 
   6   0   0    15823.09    16662.09    288.14 o 
   8   0   0     8300.86     9096.04    190.74 o 
  10   0   0      878.41      783.25     58.17 o 
  12   0   0     1982.61     2323.39     96.05 o 
   2   1   0       16.06       35.26     11.36 o 
   4   1   0     9214.78    10996.17   1172.85 o 
   6   1   0     4823.64     6039.33    469.41 o 
   8   1   0       99.61       97.25     36.57 o 
  10   1   0       35.74       52.17     72.04 o 
  12   1   0      352.84      364.96     61.21 o 
   0   2   0    10169.73    10807.97    166.39 o 
   2   2   0    25747.59    22870.63    257.70 o 
   4   2   0      315.61      290.85     26.38 o 
   6   2   0      779.96      787.31     39.91 o 
   8   2   0       11.15      -18.94     50.73 o 
  10   2   0      225.83      307.08     55.46 o 
  12   2   0        0.38       83.20     85.90 o 
   2   3   0     2335.46     2334.21     85.22 o 
   4   3   0       87.99       62.23     27.73 o 
   6   3   0     1069.64     1019.99     44.64 o 
   8   3   0      428.24      353.07     51.41 o 
  10   3   0        3.56      -14.20     54.79 o 
  12   3   0       12.30      -16.23     89.96 o 
   0   4   0    17168.54    17163.97    261.08 o 
   2   4   0    27029.29    23325.84    287.46 o 
   4   4   0     7478.37     6298.51    171.13 o 
   6   4   0    13305.36    11698.09    192.77 o 
   8   4   0     1350.98     1210.05     54.79 o 
  10   4   0     2484.58     2707.57     87.93 o 
  12   4   0      184.50      310.46     96.05 o 
   2   5   0     1011.26     1045.02     48.02 o 
   4   5   0      454.16      374.72     37.20 o 
   6   5   0      228.32      163.01     43.29 o 
   8   5   0       57.68       49.38     47.35 o 
  10   5   0       90.54      163.01     76.43 o 
   0   6   0     7973.17     8602.95    183.30 o 
   2   6   0     1532.87     1385.91     60.87 o 
   4   6   0       46.53       77.11     41.26 o 
   6   6   0     2434.50     2002.78     98.75 o 
   8   6   0      509.18      487.67     48.02 o 
  10   6   0      110.47      152.86     79.81 o 
   2   7   0     1369.62     1399.44     62.23 o 
   4   7   0      148.85      183.98     46.67 o 
   6   7   0        0.29       10.82     45.32 o 
   8   7   0       59.80      -35.17     70.34 o 
  10   7   0      281.25      353.07     85.90 o 
   0   8   0     2088.88     2552.00    102.13 o 
   2   8   0     2275.73     2359.23     96.72 o 
   4   8   0     1948.06     2293.62     83.20 o 
   6   8   0      428.78      487.67     71.02 o 
   8   8   0      175.01      156.25     79.14 o 
   2   9   0       88.20      131.22     67.64 o 
   4   9   0     1241.90     1035.55     77.11 o 
   6   9   0       65.78      -25.70     78.46 o 
   8   9   0       37.68       34.50     86.58 o 
   0  10   0      543.31      569.52     79.81 o 
   2  10   0      789.77      859.69     79.14 o 
   4  10   0      500.63      456.56     83.20 o 
   6  10   0        8.48      103.49     86.58 o 
   2  11   0       19.76      -87.25     87.25 o 
   1   1   1    23787.29    21719.12   1398.18 o 
   2   1   1     3250.52     3785.28    353.90 o 
   3   1   1     8643.11     8833.33    811.29 o 
   4   1   1       99.68      153.88     20.50 o 
   5   1   1    10174.62    11563.52    600.02 o 
   6   1   1      619.80      747.88     24.21 o 
   7   1   1      774.07      690.85     30.05 o 
   8   1   1      661.71      712.67     27.27 o 
   9   1   1     2247.15     2568.83     74.32 o 
  10   1   1       31.83       28.63     27.46 o 
  11   1   1      254.08      264.25     39.22 o 
  12   1   1       89.42      123.47     42.52 o 
  13   1   1      276.90      308.27     47.43 o 
   0   2   1     4623.49     5087.89    157.94 o 
   1   2   1     8532.49     9333.63    702.43 o 
   2   2   1    14222.49    12406.89    140.85 o 
   3   2   1      313.23      273.95     15.78 o 
   4   2   1     3458.39     3197.00    102.75 o 
   5   2   1       64.81       72.25     35.85 o 
   6   2   1     4071.68     3818.07    114.28 o 
   7   2   1     2007.17     2100.27    153.88 o 
   8   2   1     2084.08     2085.64    117.35 o 
   9   2   1        5.16       42.40     38.02 o 
  10   2   1      829.95      841.12     41.13 o 
  11   2   1      156.61      140.24     56.43 o 
  12   2   1      222.21      323.58     61.68 o 
  13   2   1      175.00      127.19     67.91 o 
   1   3   1    26240.49    26325.19   1372.36 o 
   2   3   1      477.88      494.63     29.08 o 
   3   3   1     9814.04     7951.00    132.46 o 
   4   3   1     4078.42     3748.71    108.56 o 
   5   3   1     8063.51     7464.35    129.37 o 
   6   3   1      288.21      255.36     36.86 o 
   7   3   1     3855.63     3740.69     99.48 o 
   8   3   1      138.32      159.91     34.91 o 
   9   3   1     1025.97     1039.23     40.89 o 
  10   3   1      127.90      104.79     38.98 o 
  11   3   1      937.92      940.27     62.18 o 
  12   3   1      144.47      154.18     64.08 o 
  13   3   1      207.43      154.42     69.82 o 
   0   4   1     2348.51     2436.87     75.08 o 
   1   4   1     2489.26     2752.64    109.64 o 
   2   4   1      594.14      671.58     25.23 o 
   3   4   1     1264.72     1098.97     36.34 o 
   4   4   1      582.57      528.78     34.16 o 
   5   4   1     1841.22     1677.83     57.83 o 
   6   4   1       78.09       34.83     32.13 o 
   7   4   1      178.48      205.66     40.92 o 
   8   4   1      302.67      380.42     67.98 o 
   9   4   1       82.60      168.33     43.29 o 
  10   4   1       13.84        9.47     53.09 o 
  11   4   1        0.19      -30.45     60.72 o 
  12   4   1       43.22      132.30     67.20 o 
   1   5   1     2431.91     2483.95    111.00 o 
   2   5   1      318.92      341.41     24.15 o 
   3   5   1      235.79      163.15     24.87 o 
   4   5   1      165.85      131.29     25.58 o 
   5   5   1      579.20      508.06     30.10 o 
   6   5   1      239.97      221.22     30.61 o 
   7   5   1      224.69      228.65     32.52 o 
   8   5   1        9.29      -33.72     33.72 o 
   9   5   1      126.26       82.24     56.14 o 
  10   5   1       14.16       51.54     53.80 o 
  11   5   1        7.09      -56.59     60.74 o 
  12   5   1       46.00       50.41     69.58 o 
   0   6   1     7793.73     8316.77    128.41 o 
   1   6   1     1401.29     1404.54     62.38 o 
   2   6   1       25.55        6.43     27.74 o 
   3   6   1      208.56      218.14     50.73 o 
   4   6   1     1759.12     1586.57     46.86 o 
   5   6   1     1869.57     1727.99     44.70 o 
   6   6   1      702.79      646.66     33.72 o 
   7   6   1      185.82      231.10     32.76 o 
   8   6   1      870.28      832.27     34.91 o 
   9   6   1      179.88      202.12     50.70 o 
  10   6   1       16.28       28.41     78.80 o 
  11   6   1        6.67       24.79     96.72 o 
   1   7   1     3382.85     3786.57     80.15 o 
   2   7   1       49.94        7.78     53.77 o 
   3   7   1     6662.20     6768.83     95.64 o 
   4   7   1        4.07       13.87     32.52 o 
   5   7   1       81.07       82.52     33.00 o 
   6   7   1      404.28      306.34     32.76 o 
   7   7   1     1044.20     1141.45     57.15 o 
   8   7   1       91.49      170.79     49.74 o 
   9   7   1      375.17      375.41     61.89 o 
  10   7   1        2.62       62.51     59.78 o 
   0   8   1      437.59      427.76     35.63 o 
   1   8   1      907.17      953.93     34.46 o 
   2   8   1      207.60      183.03     34.67 o 
   3   8   1     2126.30     2023.51    133.92 o 
   4   8   1      225.06      239.32     33.96 o 
   5   8   1      132.19      166.16     32.76 o 
   6   8   1      129.66      166.31     47.83 o 
   7   8   1      141.12      114.65     52.13 o 
   8   8   1      177.66       95.15     56.20 o 
   9   8   1      111.79      198.01     86.92 o 
   1   9   1      162.30      125.02     23.91 o 
   2   9   1       89.62       56.90     47.59 o 
   3   9   1        5.07       20.12    100.78 o 
   4   9   1        0.71       -1.66     77.11 o 
   5   9   1        6.92       18.41     53.08 o 
   6   9   1       33.27      113.97     57.15 o 
   7   9   1       38.80       75.69     73.73 o 
   8   9   1       72.39       11.62     61.46 o 
   0  10   1       65.73       95.37     54.52 o 
   2  10   1      339.60      405.02     55.48 o 
   3  10   1        0.21      -70.28     99.77 o 
   4  10   1        2.89       23.34     56.44 o 
   5  10   1       26.99       46.05     58.82 o 
   6  10   1       12.64       19.95     61.70 o 
   1  11   1       58.10       77.98     44.04 o 
   2  11   1        2.54       70.96     70.68 o 
   3  11   1      197.18      255.00     63.61 o 
   0   0   2     9144.88     7210.27     85.90 o 
   1   0   2     8246.02     9266.73    657.45 o 
   2   0   2     3103.61     3703.21    139.34 o 
   3   0   2       10.13       29.08     26.38 o 
   4   0   2    24944.88    27939.47    372.69 o 
   5   0   2     5242.03     6523.07    215.09 o 
   6   0   2     2800.05     3379.22    121.07 o 
   7   0   2       25.29       66.29     45.32 o 
   8   0   2      507.10      514.73     52.76 o 
   9   0   2     1550.82     1803.24     77.11 o 
  10   0   2      512.46      592.51     55.46 o 
  11   0   2      404.02      345.63     77.78 o 
  12   0   2      448.61      560.72     86.58 o 
  13   0   2       42.78        4.73     93.34 o 
   1   1   2    17451.16    17467.54   1603.34 o 
   2   1   2    40702.72    38060.03   6605.25 o 
   3   1   2    27561.92    27667.74   3698.14 o 
   4   1   2       41.18       41.71     40.24 o 
   5   1   2     8236.46     9298.17    555.65 o 
   6   1   2      291.29      319.50     29.87 o 
   7   1   2    11298.09    12370.07    535.02 o 
   8   1   2      824.26      891.16     91.99 o 
   9   1   2     1395.29     1435.04     44.56 o 
  10   1   2        0.33        6.18     38.48 o 
  11   1   2      947.67     1025.72     58.11 o 
  12   1   2       31.67       53.39     60.26 o 
  13   1   2      151.62      205.46     88.94 o 
   0   2   2     3352.31     3343.38    125.13 o 
   1   2   2    11118.27    11574.68   1258.42 o 
   2   2   2    24281.13    20399.80    253.64 o 
   3   2   2     3938.46     3400.87    144.75 o 
   4   2   2      457.87      492.41     27.73 o 
   5   2   2     4572.84     4324.81    165.71 o 
   6   2   2      709.01      685.18     41.26 o 
   7   2   2     1471.60     1609.12     73.73 o 
   8   2   2      991.22     1043.66     56.14 o 
   9   2   2       17.32      -39.23     54.79 o 
  10   2   2      327.61      285.43     56.14 o 
  11   2   2       47.28       99.43     79.14 o 
  12   2   2        6.10      100.11     86.58 o 
  13   2   2       22.75      -18.94     94.69 o 
   1   3   2    15715.85    15604.45   1492.45 o 
   2   3   2      189.83      197.50     23.00 o 
   3   3   2     3757.39     2907.11    140.01 o 
   4   3   2     1256.47     1212.08     45.32 o 
   5   3   2     2840.61     2309.86     85.90 o 
   6   3   2      143.49       82.52     39.23 o 
   7   3   2     1683.32     1467.76     58.85 o 
   8   3   2        8.93       13.53     49.38 o 
   9   3   2      229.87      224.56     54.79 o 
  10   3   2       46.38       81.17     55.46 o 
  11   3   2      655.18      593.19     86.58 o 
  12   3   2       10.33      186.01     88.61 o 
  13   3   2       24.21      -13.53     98.08 o 
   0   4   2      677.59      802.19     43.29 o 
   1   4   2      790.21      788.73     26.38 o 
   2   4   2     1068.39     1031.49     43.29 o 
   3   4   2     2236.87     2034.57     80.49 o 
   4   4   2       70.80       79.81     32.47 o 
   5   4   2      141.99      150.16     35.85 o 
   6   4   2      538.60      474.82     41.94 o 
   7   4   2     1007.31      856.98     48.70 o 
   8   4   2      191.53      290.85     49.38 o 
   9   4   2      163.96      199.53     51.41 o 
  10   4   2      274.40      297.61     77.11 o 
  11   4   2      143.58       62.23     87.25 o 
  12   4   2      189.51      103.49     96.72 o 
   1   5   2    16275.66    17058.65   1259.77 o 
   2   5   2     1705.67     1738.31     66.96 o 
   3   5   2     8856.51     8207.94    175.86 o 
   4   5   2      397.23      411.24     38.55 o 
   5   5   2     6366.27     5283.25    143.39 o 
   6   5   2       33.67       31.79     42.61 o 
   7   5   2     1532.43     1458.96     62.90 o 
   8   5   2       67.45      170.45     47.35 o 
   9   5   2     1855.88     1888.47     79.14 o 
  10   5   2       47.63       77.78     76.43 o 
  11   5   2      401.84      382.83     89.28 o 
  12   5   2       37.10       92.66     99.43 o 
   0   6   2     2898.73     3373.81    145.42 o 
   1   6   2       23.13       54.03     28.59 o 
   2   6   2      875.82      955.73     42.61 o 
   3   6   2        2.60       95.37     39.91 o 
   4   6   2      893.93      844.81     45.99 o 
   5   6   2     1550.30     1216.14     54.11 o 
   6   6   2      483.67      470.76     46.67 o 
   7   6   2      235.84      229.29     46.67 o 
   8   6   2       49.85      -31.79     46.67 o 
   9   6   2      170.84      100.78     72.37 o 
  10   6   2      115.10       61.55     80.49 o 
  11   6   2        0.63       22.32     89.28 o 
   1   7   2        3.53        6.04     32.70 o 
   2   7   2      170.96      228.62     45.32 o 
   3   7   2       80.21       83.20     47.35 o 
   4   7   2       21.48      -46.67     46.67 o 
   5   7   2      191.78      153.54     46.67 o 
   6   7   2      832.58      761.61     48.70 o 
   7   7   2        8.11      -59.52     64.93 o 
   8   7   2       41.89       18.26     71.02 o 
   9   7   2        8.87       38.55     77.11 o 
  10   7   2       53.89       10.82     85.90 o 
   0   8   2       16.60      -49.38     49.38 o 
   1   8   2       96.86      107.85     35.09 o 
   2   8   2      746.22      739.97     50.73 o 
   3   8   2       34.96       46.67     48.02 o 
   4   8   2        6.32       52.08     47.35 o 
   5   8   2       11.88       35.85     44.64 o 
   6   8   2       14.15      -52.08     68.31 o 
   7   8   2       57.22      145.42     72.37 o 
   8   8   2      286.72      355.78     80.49 o 
   9   8   2       14.05      146.10     83.87 o 
   1   9   2     1398.15     1655.76     54.24 o 
   2   9   2        0.85      108.90     66.29 o 
   3   9   2      224.56      263.11     69.67 o 
   4   9   2      178.31       66.29     71.70 o 
   5   9   2     1133.02     1353.45     82.52 o 
   6   9   2       57.69       58.85     78.46 o 
   7   9   2      317.68      394.33     85.22 o 
   8   9   2       13.74       42.61     87.25 o 
   0  10   2      135.49      255.00     78.46 o 
   1  10   2      227.93      176.83     56.43 o 
   2  10   2      149.19      248.23     76.43 o 
   3  10   2       54.24       87.25     78.46 o 
   4  10   2       35.76      114.99     79.81 o 
   5  10   2       13.00       34.50     83.20 o 
   6  10   2        5.47       20.97     87.25 o 
   1  11   2        5.11      -63.37     63.37 o 
   2  11   2        8.57      -22.32     87.93 o 
   1   1   3      601.60      711.55     92.06 o 
   2   1   3      770.54      886.31    179.24 o 
   3   1   3    23856.44    24506.15   3571.66 o 
   4   1   3        4.63        4.45     47.35 o 
   5   1   3      399.96      473.41     26.52 o 
   6   1   3      297.55      360.92     30.37 o 
   7   1   3     1168.14     1221.81     56.48 o 
   8   1   3       23.37       16.17     81.84 o 
   9   1   3      301.92      387.54     39.69 o 
  10   1   3      189.77      181.46     39.44 o 
  11   1   3        0.82       67.64     77.11 o 
  12   1   3       19.37      -24.01    119.38 o 
  13   1   3        0.26      -32.16     66.48 o 
   0   2   3    25512.65    26179.51    277.32 o 
   1   2   3     2486.54     2673.86    253.31 o 
   2   2   3   114137.75    79250.78    492.41 o 
   3   2   3     2632.86     2278.74     86.58 o 
   4   2   3    14998.77    12854.04    234.71 o 
   6   2   3    15318.55    14372.52    238.09 o 
   7   2   3      182.34      198.86     46.67 o 
   8   2   3     3856.82     3879.07    142.72 o 
   9   2   3      193.88      228.62     55.46 o 
  10   2   3     2423.10     2648.73     97.40 o 
  11   2   3      171.49      244.18     79.81 o 
  12   2   3      582.37      699.38     89.96 o 
  13   2   3       10.88      154.89     94.69 o 
   1   3   3     2057.81     2311.41    249.25 o 
   2   3   3      132.60      129.87     23.67 o 
   3   3   3      996.40      815.04     45.32 o 
   4   3   3     2409.08     2376.14     89.28 o 
   5   3   3     1957.23     1952.73     75.76 o 
   6   3   3       12.00       77.11     39.23 o 
   7   3   3     1547.66     1494.81     64.93 o 
   8   3   3      353.09      384.86     51.41 o 
   9   3   3       93.92      117.69     54.11 o 
  10   3   3       56.31       41.26     55.46 o 
  11   3   3        1.14       -4.06     83.20 o 
  12   3   3       51.05      -90.64     90.64 o 
   0   4   3    13493.90    15151.72    254.32 o 
   1   4   3       76.32      113.48     20.98 o 
   2   4   3      929.94     1049.75     47.35 o 
   3   4   3      213.30      243.50     31.11 o 
   4   4   3     5703.19     4968.73    157.60 o 
   5   4   3      110.40      157.60     36.52 o 
   6   4   3       69.63       92.66     40.58 o 
   7   4   3      164.55      225.24     45.99 o 
   8   4   3     1557.36     1519.16     60.20 o 
   9   4   3        0.54      -51.41     51.41 o 
  10   4   3       36.77       39.91     76.43 o 
  11   4   3       25.25       -3.38     87.25 o 
  12   4   3      125.46      119.04     96.05 o 
   1   5   3      270.09      261.00     26.25 o 
   2   5   3      114.77       99.43     35.17 o 
   3   5   3      297.87      243.50     36.52 o 
   4   5   3      582.85      554.64     39.23 o 
   5   5   3       93.14      108.22     40.58 o 
   6   5   3       42.52       87.93     43.29 o 
   7   5   3      403.62      316.55     47.35 o 
   8   5   3      142.55      114.99     48.70 o 
   9   5   3        5.68       41.26     68.99 o 
  10   5   3        0.94      -64.93     77.11 o 
  11   5   3        1.62      -43.29     87.25 o 
  12   5   3       54.23      171.80     98.08 o 
   0   6   3    11944.26    12459.03    206.30 o 
   1   6   3     1297.40     1579.00    137.98 o 
   2   6   3     1805.76     1787.01     74.40 o 
   3   6   3      464.12      434.24     43.29 o 
   4   6   3     9926.37     8736.20    155.57 o 
   5   6   3      168.45      216.44     44.64 o 
   6   6   3     1453.56     1400.80     52.76 o 
   7   6   3      584.65      538.40     48.02 o 
   8   6   3     1142.52     1166.09     49.38 o 
   9   6   3       86.56      154.89     73.05 o 
  10   6   3      314.20      334.13     83.20 o 
  11   6   3      157.95       78.46     89.96 o 
   1   7   3       77.51       37.15     33.39 o 
   2   7   3      156.19      128.51     45.99 o 
   3   7   3      868.32      978.73     49.38 o 
   4   7   3       30.82       56.14     45.99 o 
   5   7   3      133.20      129.19     46.67 o 
   6   7   3        5.98      -17.59     45.32 o 
   7   7   3      268.03      217.12     66.96 o 
   8   7   3      249.86      162.33     72.37 o 
   9   7   3       74.53       85.22     77.78 o 
  10   7   3       20.19       40.58     85.22 o 
   0   8   3      212.36      154.89     51.41 o 
   1   8   3      333.00      372.13     36.31 o 
   2   8   3     1788.16     1862.09     90.64 o 
   3   8   3      204.00      168.42     48.02 o 
   4   8   3      766.30      797.46     50.73 o 
   5   8   3       34.21       10.15     65.61 o 
   6   8   3      815.47      758.23     73.73 o 
   7   8   3       88.93       79.14     74.40 o 
   8   8   3       42.59      -33.82     79.14 o 
   9   8   3        6.47      -85.90     85.90 o 
   1   9   3        6.73       48.19     49.23 o 
   2   9   3       44.03       52.08     67.64 o 
   3   9   3       48.59      -69.67     69.67 o 
   4   9   3      132.78      121.07     72.37 o 
   5   9   3       13.78      -77.11     77.11 o 
   6   9   3       33.34      -23.00     79.14 o 
   7   9   3       70.27      158.95     82.52 o 
   8   9   3        0.39      -51.41     87.93 o 
   0  10   3      131.62      285.43     79.81 o 
   1  10   3      605.40      657.45     96.72 o 
   2  10   3      615.44      872.54     81.84 o 
   3  10   3       64.99      106.19     78.46 o 
   4  10   3        4.86       27.73     80.49 o 
   5  10   3       13.54      -45.99     83.87 o 
   6  10   3      183.85      261.76     89.28 o 
   1  11   3       53.92      -57.45     63.85 o 
   2  11   3       78.73      224.56     87.93 o 
   0   0   4      314.55      295.58     19.62 o 
   1   0   4    14114.18    15848.62   1636.85 o 
   2   0   4    13782.56    16252.20    263.79 o 
   3   0   4     5687.03     6951.22    214.41 o 
   4   0   4    27594.22    30128.26    388.92 o 
   5   0   4      149.18      163.69     37.88 o 
   6   0   4     5072.09     5099.95    195.48 o 
   7   0   4      220.67      200.89     48.02 o 
   8   0   4     3644.27     3843.22    150.83 o 
   9   0   4     1080.41     1265.52     59.52 o 
  10   0   4     2868.29     2949.04    102.81 o 
  11   0   4      115.88      154.22     77.11 o 
  12   0   4      656.91      802.87     89.28 o 
  13   0   4       96.92      119.04     94.02 o 
   1   1   4     2996.50     3270.80    351.27 o 
   2   1   4     7282.50     8188.80   1451.86 o 
   3   1   4    17139.02    18514.10   2799.90 o 
   4   1   4      632.87      660.38     65.95 o 
   5   1   4     3509.32     3867.82    128.22 o 
   6   1   4       21.90        1.31     30.12 o 
   7   1   4     2655.37     2992.12    186.01 o 
   8   1   4      772.88      865.79     39.44 o 
   9   1   4     1183.05     1146.58    104.16 o 
  10   1   4      598.52      616.82     40.65 o 
  11   1   4      213.34      273.46     55.95 o 
  12   1   4       21.24       18.22     60.97 o 
  13   1   4      194.05      116.09     67.43 o 
   0   2   4      224.08      227.27     22.32 o 
   1   2   4    10748.46    12084.21   1269.24 o 
   2   2   4     1830.39     1830.30     71.02 o 
   3   2   4      484.51      473.47     26.38 o 
   4   2   4     5318.65     5403.65    173.15 o 
   5   2   4      448.33      425.45     34.50 o 
   6   2   4      324.44      346.99     40.58 o 
   7   2   4        2.62        8.12     45.32 o 
   8   2   4       75.99       33.14     52.76 o 
   9   2   4        3.70      -16.23     55.46 o 
  10   2   4      267.37      298.96     56.14 o 
  11   2   4       33.04      187.36     79.81 o 
  12   2   4      120.98      -51.41     88.61 o 
   1   3   4     7257.31     7955.58    739.29 o 
   2   3   4      898.92      971.97     46.67 o 
   3   3   4     5339.66     4307.90    154.22 o 
   4   3   4     3039.13     2620.32     95.37 o 
   5   3   4       80.56       19.62     34.50 o 
   6   3   4      598.04      589.13     41.94 o 
   7   3   4     1106.49     1088.98     57.49 o 
   8   3   4      502.05      574.93     52.08 o 
   9   3   4        5.72      -41.94     54.11 o 
  10   3   4      497.50      481.59     55.46 o 
  11   3   4      473.94      551.25     85.90 o 
  12   3   4       53.31       45.99     90.64 o 
   0   4   4      847.86      736.58     43.29 o 
   1   4   4     4611.06     5475.67    412.93 o 
   2   4   4    19505.89    18104.82    259.06 o 
   3   4   4     7790.90     7212.98    177.21 o 
   4   4   4     9915.71     8140.98    179.92 o 
   5   4   4      426.19      423.42     38.55 o 
   6   4   4     4076.45     3659.92    129.87 o 
   7   4   4     1135.84     1103.19     50.05 o 
   8   4   4     1940.87     1863.44     68.99 o 
   9   4   4      287.07      295.58     52.08 o 
  10   4   4      740.33      848.19     81.17 o 
  11   4   4      236.73      194.12     89.28 o 
  12   4   4       25.32      -21.64     95.37 o 
   1   5   4     9212.41    10151.58    681.12 o 
   2   5   4     1496.46     1594.24     66.29 o 
   3   5   4     4471.14     4000.82    144.75 o 
   4   5   4        3.07        1.35     37.88 o 
   5   5   4     2191.55     1860.74     72.37 o 
   6   5   4      219.67      162.33     43.97 o 
   7   5   4      404.16      384.86     48.02 o 
   8   5   4     2009.42     1586.12     58.85 o 
   9   5   4      883.34      917.18     73.73 o 
  10   5   4      372.67      319.93     79.14 o 
  11   5   4       91.90       59.52     88.61 o 
   0   6   4      608.50      639.18     44.64 o 
   1   6   4     1262.20     1471.33     97.06 o 
   2   6   4      956.41      959.12     43.97 o 
   3   6   4      111.60      183.98     41.26 o 
   4   6   4     2538.61     2311.89    110.93 o 
   5   6   4       48.43       87.25     43.97 o 
   6   6   4     1383.98     1223.58     50.73 o 
   7   6   4        1.76       23.00     45.99 o 
   8   6   4        5.24       25.03     66.29 o 
   9   6   4       22.98      -63.58     74.40 o 
  10   6   4      221.42      281.38     82.52 o 
  11   6   4        8.58      -86.58     90.64 o 
   1   7   4       11.75      -49.38     50.05 o 
   2   7   4      345.52      395.01     46.67 o 
   3   7   4      259.97      234.03     48.02 o 
   4   7   4      282.20      288.14     47.35 o 
   5   7   4      211.00      188.71     47.35 o 
   6   7   4       24.23      104.16     45.32 o 
   7   7   4       24.32       43.29     65.61 o 
   8   7   4       97.04       29.76     71.70 o 
   9   7   4        6.72       -2.03     78.46 o 
  10   7   4       12.50      112.28     85.90 o 
   0   8   4     1751.08     2037.27     98.75 o 
   1   8   4        7.65      -26.27     35.35 o 
   2   8   4      214.98      290.85     49.38 o 
   3   8   4        3.45      -47.35     47.35 o 
   4   8   4       76.97       93.34     48.02 o 
   5   8   4      176.65      213.74     67.64 o 
   6   8   4      357.48      343.60     73.05 o 
   7   8   4      145.99      150.16     75.08 o 
   8   8   4      310.78      422.06     82.52 o 
   9   8   4       15.77       -5.41     85.90 o 
   1   9   4      238.42      333.87     50.42 o 
   2   9   4       36.97      179.24     68.31 o 
   3   9   4      450.06      610.78     72.37 o 
   4   9   4       24.59       56.14     73.05 o 
   5   9   4      182.79      216.44     77.11 o 
   6   9   4       49.59       26.38     79.81 o 
   7   9   4       74.22       35.17     83.87 o 
   0  10   4       17.91       19.62     79.81 o 
   1  10   4      212.95      364.14     68.99 o 
   2  10   4      128.56      171.13     79.14 o 
   3  10   4      154.67      207.65     80.49 o 
   4  10   4       91.78      112.96     81.84 o 
   5  10   4       52.29       69.67     84.55 o 
   1  11   4       22.77      -64.55     64.55 o 
   2  11   4        5.60      -89.96     89.96 o 
   1   1   5    18909.96    18806.23   1746.07 o 
   2   1   5      497.57      632.52    186.34 o 
   3   1   5     6429.27     6854.64    943.90 o 
   4   1   5     1254.17     1280.77    136.97 o 
   5   1   5    14702.06    15198.38   1032.16 o 
   6   1   5      144.82      128.51     43.97 o 
   7   1   5     3756.67     4402.65    116.85 o 
   8   1   5      402.05      408.75     38.96 o 
   9   1   5     1913.09     1960.37    120.73 o 
  10   1   5       26.74       82.78     68.65 o 
  11   1   5      454.02      444.53     57.62 o 
  12   1   5       10.28      -14.58     96.72 o 
  13   1   5       92.87       93.10     67.90 o 
   0   2   5     1145.99     1223.58     60.87 o 
   1   2   5     5478.29     6148.75    521.16 o 
   2   2   5      814.22      783.93     41.94 o 
   3   2   5      927.57      842.10     43.29 o 
   4   2   5     4162.17     3740.41    156.92 o 
   5   2   5      894.82      936.79     38.55 o 
   6   2   5      607.91      568.16     43.29 o 
   7   2   5      571.65      570.19     50.05 o 
   8   2   5      240.30      292.20     54.79 o 
   9   2   5     1467.70     1500.90     63.58 o 
  10   2   5       98.35      147.45     54.11 o 
  11   2   5      424.33      446.41     83.20 o 
  12   2   5       52.60      -25.03     87.93 o 
  13   2   5       60.13      102.13     96.72 o 
   1   3   5    18151.73    19651.47   1571.58 o 
   2   3   5      417.43      520.82     37.20 o 
   3   3   5    11622.60    10168.11    202.24 o 
   4   3   5      324.01      313.84     31.79 o 
   5   3   5    18709.61    16247.46    237.41 o 
   6   3   5      156.23      142.72     41.26 o 
   7   3   5     4966.89     4862.54    143.39 o 
   8   3   5        9.87       12.17     50.73 o 
   9   3   5     2413.98     2589.88    102.13 o 
  10   3   5      104.29      131.22     77.78 o 
  11   3   5      817.98      952.35     89.96 o 
  12   3   5        1.76      114.99     89.28 o 
   0   4   5     6888.87     7327.29    198.86 o 
   1   4   5      725.82      788.27     47.69 o 
   2   4   5     3091.14     2915.90    144.75 o 
   3   4   5      697.27      744.02     35.17 o 
   4   4   5     3028.60     2636.55    131.22 o 
   5   4   5       78.45      119.04     37.88 o 
   6   4   5     2157.40     1928.38     72.37 o 
   7   4   5      605.29      593.87     48.70 o 
   8   4   5      364.25      292.20     50.73 o 
   9   4   5       16.64       35.17     50.73 o 
  10   4   5       44.77       18.26     77.78 o 
  11   4   5       36.76       20.97     87.25 o 
  12   4   5       57.43      -11.50     95.37 o 
   1   5   5      614.97      479.63     36.86 o 
   2   5   5        1.29       47.35     36.52 o 
   3   5   5     3554.19     3396.13    134.60 o 
   4   5   5       73.67      163.01     38.55 o 
   5   5   5       49.12       83.20     41.26 o 
   6   5   5        8.35       14.20     44.64 o 
   7   5   5       85.93      100.78     46.67 o 
   8   5   5      153.46      113.63     48.02 o 
   9   5   5      432.46      409.89     71.70 o 
  10   5   5       47.54      -20.29     79.14 o 
  11   5   5       14.24       86.58     87.93 o 
   0   6   5      355.60      315.20     45.32 o 
   1   6   5       16.02       91.54     30.30 o 
   2   6   5     1046.56      990.23     44.64 o 
   3   6   5      466.56      445.06     43.97 o 
   4   6   5       55.76       17.59     43.97 o 
   5   6   5      384.23      255.67     46.67 o 
   6   6   5        8.97       23.67     45.32 o 
   7   6   5        5.64      -27.73     45.32 o 
   8   6   5       25.89       48.02     66.96 o 
   9   6   5      588.24      423.42     76.43 o 
  10   6   5        0.36       26.38     80.49 o 
  11   6   5       10.44      187.36     91.31 o 
   1   7   5     4636.01     5107.77    284.42 o 
   2   7   5      741.91      789.34     49.38 o 
   3   7   5     2097.76     2052.83     70.34 o 
   4   7   5      491.24      459.94     48.70 o 
   5   7   5     3213.60     3241.92     92.66 o 
   6   7   5       21.25       29.76     45.32 o 
   7   7   5     1026.63     1120.77     72.37 o 
   8   7   5        5.49       -4.73     73.73 o 
   9   7   5      478.69      558.69     82.52 o 
  10   7   5        5.42      -30.44     87.93 o 
   0   8   5       36.94       18.26     50.73 o 
   1   8   5       38.91       -2.81     35.57 o 
   2   8   5      229.95      301.67     48.70 o 
   3   8   5       80.81       81.84     48.02 o 
   4   8   5      729.79      755.52     50.73 o 
   5   8   5        1.35       41.94     67.64 o 
   6   8   5      565.47      484.97     74.40 o 
   7   8   5       19.70       18.94     74.40 o 
   8   8   5       92.51       38.55     81.17 o 
   9   8   5       32.26      -64.26     88.61 o 
   1   9   5        3.00      -50.85     50.85 o 
   2   9   5        4.54      -69.67     69.67 o 
   3   9   5       54.33       29.08     71.02 o 
   4   9   5       76.53      150.83     74.40 o 
   5   9   5        3.97       36.52     76.43 o 
   6   9   5       49.65      -63.58     81.84 o 
   7   9   5        0.02      -76.43     85.22 o 
   0  10   5       14.22      -65.61     81.84 o 
   1  10   5       44.60       54.08     57.85 o 
   2  10   5        7.05       91.99     79.14 o 
   3  10   5       34.97      -57.49     81.17 o 
   4  10   5       32.79      -60.20     82.52 o 
   5  10   5        3.38      -85.90     85.90 o 
   1  11   5      147.56      254.92     65.98 o 
   0   0   6    52183.25    41005.89    351.04 o 
   1   0   6     8137.39     9125.49    725.76 o 
   2   0   6    34946.88    39656.50    422.74 o 
   3   0   6     9216.37    11170.51    261.08 o 
   4   0   6    15085.46    17260.01    309.11 o 
   5   0   6     1729.03     1753.87     62.90 o 
   6   0   6     6585.03     7173.07    206.30 o 
   7   0   6     2860.08     3367.73    154.89 o 
   8   0   6     9454.56    10206.66    185.33 o 
   9   0   6      518.49      559.37     57.49 o 
  10   0   6     1237.02     1369.68     58.85 o 
  11   0   6      577.70      757.55     82.52 o 
  12   0   6      415.67      573.58     89.96 o 
  13   0   6       37.36       75.08     94.69 o 
   1   1   6     8315.25     8751.80    765.40 o 
   2   1   6     1041.52     1066.74    199.53 o 
   3   1   6    15077.58    16537.29   2559.11 o 
   4   1   6       49.84       52.72     24.12 o 
   5   1   6     5985.32     6604.43    366.94 o 
   6   1   6      755.52      931.92     34.43 o 
   7   1   6      963.73     1037.16     38.87 o 
   8   1   6      139.18      113.26     38.25 o 
   9   1   6     1058.25     1164.47     53.77 o 
  10   1   6       57.99       98.83     44.30 o 
  11   1   6       12.75       10.88     56.91 o 
  12   1   6      367.74      459.23     84.55 o 
  13   1   6       23.18       -0.34     67.44 o 
   0   2   6     3865.66     5134.45    177.89 o 
   1   2   6     2396.35     2802.30    134.94 o 
   2   2   6     2211.83     2200.28     79.14 o 
   3   2   6      273.31      190.74     27.06 o 
   4   2   6     7754.10     6872.76    188.04 o 
   5   2   6      633.40      566.81     38.55 o 
   6   2   6     6445.72     6055.68    175.18 o 
   7   2   6       27.37       20.97     48.70 o 
   8   2   6      206.32      220.50     54.79 o 
   9   2   6      437.78      458.59     56.82 o 
  10   2   6      335.84      375.39     54.11 o 
  11   2   6        2.53      -31.11     81.17 o 
  12   2   6       55.52       52.08     87.25 o 
   1   3   6     1857.63     1841.91    177.55 o 
   2   3   6      184.24      162.33     27.73 o 
   3   3   6      176.12      126.48     29.08 o 
   4   3   6        5.04       30.44     31.79 o 
   5   3   6     2987.29     2357.88     86.58 o 
   6   3   6       20.46       79.14     41.26 o 
   7   3   6       11.19       32.47     46.67 o 
   8   3   6      264.25      234.03     52.76 o 
   9   3   6      967.32      934.09     58.17 o 
  10   3   6      378.16      275.29     79.81 o 
  11   3   6       11.95      105.52     84.55 o 
  12   3   6        4.67      -90.64     90.64 o 
   0   4   6    15268.06    16250.17    257.70 o 
   1   4   6     2126.81     2525.63    189.73 o 
   2   4   6    13693.67    12653.15    222.53 o 
   3   4   6     2141.29     2148.88     83.20 o 
   4   4   6     7957.07     6707.72    164.36 o 
   5   4   6      684.93      614.16     41.94 o 
   6   4   6     7637.63     6349.23    149.48 o 
   7   4   6       80.21      100.11     47.35 o 
   8   4   6     3236.53     2777.24    103.49 o 
   9   4   6      640.36      601.98     52.76 o 
  10   4   6      142.38      300.32     79.14 o 
  11   4   6        2.25       57.49     86.58 o 
  12   4   6       68.69       94.69     96.72 o 
   1   5   6     1124.36     1188.78    100.78 o 
   2   5   6      528.17      553.28     39.91 o 
   3   5   6     3780.37     3631.52    135.28 o 
   4   5   6      133.40      176.54     39.91 o 
   5   5   6     1502.72     1249.96     52.08 o 
   6   5   6     1714.97     1489.40     59.52 o 
   7   5   6     1340.02     1226.96     51.41 o 
   8   5   6        4.95       43.97     46.67 o 
   9   5   6      277.70      232.68     72.37 o 
  10   5   6      238.22      201.56     79.81 o 
  11   5   6      128.85      121.07     91.99 o 
   0   6   6     4224.75     5053.96    149.48 o 
   1   6   6       15.17       11.79     31.47 o 
   2   6   6      678.02      578.31     45.32 o 
   3   6   6        1.25       79.81     42.61 o 
   4   6   6     1362.42     1091.01     49.38 o 
   5   6   6      366.97      344.96     46.67 o 
   6   6   6     1467.81     1368.33     54.79 o 
   7   6   6       71.75       28.41     45.99 o 
   8   6   6      833.59      673.00     71.70 o 
   9   6   6        6.15      -73.73     74.40 o 
  10   6   6        2.50       39.91     83.20 o 
  11   6   6       18.99      -35.85     92.66 o 
   1   7   6      555.42      650.03     36.74 o 
   2   7   6      140.39      165.71     47.35 o 
   3   7   6       47.32       59.52     48.02 o 
   5   7   6       17.41       37.20     45.99 o 
   6   7   6      162.02       84.55     45.99 o 
   7   7   6        8.71      -18.94     68.31 o 
   8   7   6       44.02      200.89     73.05 o 
   9   7   6        0.46      -80.49     80.49 o 
  10   7   6        6.79       93.34     87.25 o 
   0   8   6       12.85       36.52     51.41 o 
   1   8   6      100.17      155.89     37.88 o 
   2   8   6     1891.01     2042.01     85.90 o 
   3   8   6        0.87       -4.06     48.02 o 
   4   8   6      933.20     1019.99     50.73 o 
   5   8   6      114.39      209.68     68.31 o 
   6   8   6        8.61      -25.03     73.05 o 
   7   8   6      123.21      167.74     75.76 o 
   8   8   6      211.89      337.52     82.52 o 
   9   8   6        5.59       19.62     87.25 o 
   1   9   6      554.17      665.11    120.06 o 
   2   9   6      166.82       67.64     71.70 o 
   3   9   6      344.22      362.54     74.40 o 
   4   9   6       75.23      -42.61     76.43 o 
   5   9   6      247.82      346.99     79.81 o 
   6   9   6       19.82      146.10     81.17 o 
   7   9   6      133.17      135.28     87.25 o 
   0  10   6      158.97      178.57     83.20 o 
   1  10   6       72.51      110.53     59.05 o 
   2  10   6      155.54       68.99     82.52 o 
   3  10   6       94.56      -23.67     81.84 o 
   4  10   6      125.19      292.88     83.87 o 
   1   1   7     1867.12     1936.56    165.97 o 
   2   1   7     2280.40     2336.25    534.34 o 
   3   1   7     1789.86     2009.67    425.78 o 
   4   1   7     4459.72     4999.85    333.46 o 
   5   1   7     1448.28     1474.20    137.64 o 
   6   1   7      317.35      386.14     33.72 o 
   7   1   7      471.28      462.81     61.21 o 
   8   1   7      270.54      261.80     39.40 o 
   9   1   7      488.73      569.59     41.10 o 
  10   1   7      732.57      744.31     56.82 o 
  11   1   7        8.64      -23.39     57.85 o 
  12   1   7       62.23       70.34     89.96 o 
   0   2   7    36986.48    41148.61    411.92 o 
   1   2   7      486.26      546.47     20.50 o 
   2   2   7     8961.01     7622.19    186.68 o 
   3   2   7      433.33      496.47     29.76 o 
   4   2   7    20435.14    17278.96    258.38 o 
   5   2   7      255.23      188.71     38.55 o 
   6   2   7     8222.54     7304.97    179.24 o 
   7   2   7        4.35       -7.44     49.38 o 
   8   2   7     5853.99     5721.55    144.07 o 
   9   2   7       14.22       28.41     54.11 o 
  10   2   7      925.94      905.68     80.49 o 
  11   2   7       67.43      -52.08     82.52 o 
  12   2   7      535.05      464.00     94.02 o 
   1   3   7      893.43     1084.15     38.00 o 
   2   3   7       34.12       37.20     28.41 o 
   3   3   7     4016.08     3740.41    143.39 o 
   4   3   7      289.45      282.73     34.50 o 
   5   3   7     1671.93     1843.83     71.70 o 
   6   3   7      563.77      551.93     44.64 o 
   7   3   7     1248.10     1112.65     51.41 o 
   8   3   7      632.32      572.90     54.11 o 
   9   3   7      181.16      156.92     54.11 o 
  10   3   7      886.71      855.63     83.20 o 
  11   3   7      118.78      199.53     85.22 o 
  12   3   7       23.78       74.40     91.31 o 
   0   4   7      339.48      383.51     36.52 o 
   1   4   7     1490.67     1649.43     50.32 o 
   2   4   7     6133.83     6221.40    171.13 o 
   3   4   7     1069.86      873.21     42.61 o 
   4   4   7      173.50      223.21     37.20 o 
   5   4   7      103.75       96.05     39.91 o 
   6   4   7     1561.97     1423.79     55.46 o 
   8   4   7      267.18      220.50     50.73 o 
   9   4   7       11.39      -48.70     48.70 o 
  10   4   7      168.82      225.24     80.49 o 
  11   4   7        0.55      103.49     88.61 o 
  12   4   7       16.25       60.20     97.40 o 
   1   5   7      101.94      111.24     28.65 o 
   2   5   7      399.78      404.48     40.58 o 
   3   5   7      749.28      626.33     41.94 o 
   4   5   7       38.23       73.73     40.58 o 
   5   5   7      170.00      221.85     43.29 o 
   6   5   7      373.89      295.58     45.99 o 
   7   5   7        2.21       29.08     46.67 o 
   8   5   7       62.59      136.63     46.67 o 
   9   5   7      205.41       94.02     73.05 o 
  10   5   7       13.61       43.29     80.49 o 
  11   5   7       48.54       35.85     91.99 o 
   0   6   7     2867.85     3373.81    135.28 o 
   1   6   7     1955.16     2319.50     83.53 o 
   2   6   7     4937.55     4818.57    134.60 o 
   3   6   7     1460.51     1477.90     64.26 o 
   4   6   7     1061.90     1047.05     48.70 o 
   5   6   7      972.25      855.63     48.70 o 
   6   6   7     4058.74     3566.58     94.69 o 
   7   6   7      521.77      465.35     47.35 o 
   8   6   7      179.96      311.14     69.67 o 
   9   6   7       50.08      -37.20     75.76 o 
  10   6   7      479.87      501.88     88.61 o 
   1   7   7      991.05     1137.34     44.64 o 
   2   7   7      180.39      189.39     48.70 o 
   3   7   7      166.12      255.00     48.02 o 
   4   7   7      240.69      138.66     48.02 o 
   5   7   7      136.02      138.66     46.67 o 
   6   7   7      414.56      310.46     66.96 o 
   7   7   7      415.98      478.20     70.34 o 
   8   7   7       60.19       31.11     74.40 o 
   9   7   7       15.24       74.40     80.49 o 
   0   8   7     2170.86     2151.58     95.37 o 
   1   8   7      169.40      247.76     47.35 o 
   2   8   7      120.21       62.90     48.70 o 
   3   8   7       83.66       14.88     47.35 o 
   4   8   7      336.34      353.75     69.67 o 
   5   8   7       25.49       73.73     71.02 o 
   6   8   7     1055.41     1057.87     77.78 o 
   7   8   7       18.13       43.97     76.43 o 
   8   8   7       95.16      159.63     83.87 o 
   1   9   7       18.17       23.76     53.29 o 
   2   9   7       32.81       86.58     73.05 o 
   3   9   7        3.01      -60.20     74.40 o 
   4   9   7        3.30      -31.79     77.11 o 
   5   9   7       15.90      -12.85     80.49 o 
   6   9   7       19.28       60.87     83.20 o 
   7   9   7       10.05       67.64     86.58 o 
   0  10   7      726.51      893.51     89.96 o 
   1  10   7      135.60      230.31     59.99 o 
   2  10   7        2.77      -83.87     83.87 o 
   3  10   7       33.29       23.67     83.20 o 
   4  10   7      121.84      246.20     86.58 o 
   5  10   7      101.19      -46.67     89.28 o 
   0   0   8       14.54        1.35     23.67 o 
   1   0   8      166.38      179.61     19.61 o 
   2   0   8    37550.97    44508.22    447.09 o 
   3   0   8     1091.48     1379.83     68.99 o 
   4   0   8     2499.70     2835.41    107.55 o 
   5   0   8     2877.10     3808.73    125.81 o 
   6   0   8     7985.67     8853.89    211.71 o 
   7   0   8     1355.96     1714.64     72.37 o 
   9   0   8     1958.16     2222.60    102.81 o 
  10   0   8        6.31       10.15     52.08 o 
  11   0   8      334.08      413.27     82.52 o 
  12   0   8        6.86       37.88     89.96 o 
   1   1   8    16004.45    16665.96   1075.66 o 
   2   1   8      274.77      239.25     19.93 o 
   3   1   8    17246.96    18933.33   2933.82 o 
   4   1   8       11.37       35.79     26.77 o 
   5   1   8    10612.69    11558.95    762.96 o 
   6   1   8     2655.29     3014.96    352.74 o 
   7   1   8     7715.38     8016.92    473.13 o 
   8   1   8        5.13       64.35     38.96 o 
   9   1   8     2660.49     2873.47     76.15 o 
  10   1   8       11.28      -54.21     54.21 o 
  11   1   8       17.51        9.97     58.80 o 
  12   1   8      202.86      289.32     64.55 o 
   0   2   8    16146.42    20583.77    300.99 o 
   1   2   8      250.84      318.53     21.94 o 
   2   2   8     4630.26     3856.08    148.13 o 
   3   2   8     2272.69     2239.51     84.55 o 
   4   2   8     1858.03     1680.82     68.31 o 
   5   2   8     3538.42     3310.23    150.83 o 
   6   2   8      118.18      144.75     45.99 o 
   7   2   8      168.82      203.59     50.05 o 
   8   2   8      825.16      869.83     58.85 o 
   9   2   8      674.38      629.72     56.82 o 
  10   2   8      423.03      434.24     79.14 o 
  11   2   8       17.63       37.20     83.20 o 
  12   2   8        4.32       39.23     91.31 o 
   1   3   8     2400.20     2347.28    159.63 o 
   2   3   8     2304.77     2539.15     91.99 o 
   3   3   8     2959.05     2456.63     90.64 o 
   4   3   8      831.39      884.71     43.29 o 
   5   3   8     1297.67     1107.24     47.35 o 
   6   3   8      164.36      190.06     43.97 o 
   7   3   8      678.12      601.98     50.05 o 
   8   3   8        3.30      -39.23     52.08 o 
   9   3   8      758.80      726.44     55.46 o 
  10   3   8       33.76      -25.03     79.81 o 
  11   3   8      389.14      514.05     88.61 o 
  12   3   8       41.03      123.10     92.66 o 
   0   4   8     6431.46     7046.59    191.42 o 
   1   4   8       83.87       75.77     26.94 o 
   2   4   8      826.85      753.49     38.55 o 
   3   4   8        7.21      -29.08     35.85 o 
   4   4   8      368.10      365.25     38.55 o 
   5   4   8      506.66      373.36     43.29 o 
   6   4   8       91.51       41.26     44.64 o 
   7   4   8       88.58       58.85     47.35 o 
   8   4   8      418.92      470.09     50.73 o 
   9   4   8       20.01        4.73     71.02 o 
  10   4   8        4.16       84.55     79.81 o 
  11   4   8      170.20      235.38     89.96 o 
   1   5   8     7039.89     7481.33    421.39 o 
   2   5   8      167.32       98.08     41.94 o 
   3   5   8     4323.92     3915.60    131.90 o 
   4   5   8      675.55      679.09     43.29 o 
   5   5   8     2895.37     2478.28    106.19 o 
   6   5   8       83.60       67.64     45.32 o 
   7   5   8     4450.05     3947.39     96.72 o 
   8   5   8        9.13      -10.15     45.32 o 
   9   5   8      693.38      867.80     77.78 o 
  10   5   8       50.00       91.31     82.52 o 
  11   5   8      566.02      556.67     95.37 o 
   0   6   8      172.26      176.54     48.70 o 
   1   6   8      112.11      145.13     33.92 o 
   2   6   8      564.89      570.19     47.35 o 
   3   6   8        4.16        7.44     45.32 o 
   4   6   8      186.56      213.06     45.99 o 
   6   6   8        1.48       18.26     45.32 o 
   7   6   8       84.20       33.82     43.97 o 
   8   6   8       97.37       14.20     69.67 o 
   9   6   8        8.86      -35.17     77.78 o 
  10   6   8        0.08       79.81     85.22 o 
   1   7   8      157.21      192.25     41.94 o 
   2   7   8      125.84       87.93     49.38 o 
   3   7   8       58.28      127.84     48.02 o 
   4   7   8       31.99       18.94     47.35 o 
   5   7   8      188.29      231.32     46.67 o 
   6   7   8      112.32       37.20     66.96 o 
   7   7   8        1.48       33.82     69.67 o 
   8   7   8      315.10      173.15     77.78 o 
   9   7   8        0.39        6.09     82.52 o 
   0   8   8       80.33       73.73     52.08 o 
   1   8   8      855.01      982.97     66.29 o 
   2   8   8      480.52      412.60     50.05 o 
   3   8   8       10.79      -37.20     67.64 o 
   4   8   8      596.63      541.11     74.40 o 
   5   8   8       37.36      -73.05     73.05 o 
   6   8   8       13.36      -44.64     75.08 o 
   7   8   8      237.42      173.15     80.49 o 
   8   8   8       65.52       44.64     83.87 o 
   1   9   8      724.99      880.91     57.82 o 
   2   9   8       96.08      -17.59     75.76 o 
   3   9   8      877.54      890.12     81.84 o 
   4   9   8       15.99      114.99     78.46 o 
   5   9   8      794.94      794.08     87.25 o 
   6   9   8       35.75      139.34     85.22 o 
   7   9   8      215.32      303.02     89.28 o 
   0  10   8        1.36       29.08     86.58 o 
   1  10   8       11.37      -62.57     62.57 o 
   2  10   8      114.75      248.23     84.55 o 
   3  10   8       13.29       25.70     85.90 o 
   4  10   8        2.87      -65.61     87.25 o 
   1   1   9    15372.89    16085.56    848.36 o 
   2   1   9       42.37       79.55     21.57 o 
   3   1   9     1917.78     1708.78    286.45 o 
   4   1   9       29.87      -36.80     42.61 o 
   5   1   9     4132.00     4531.71    499.17 o 
   6   1   9       38.73       78.81     34.90 o 
   7   1   9     3755.51     4034.83    247.22 o 
   8   1   9       45.64       54.79     56.82 o 
   9   1   9       13.04      103.80     55.80 o 
  10   1   9       10.18       45.65     54.47 o 
  11   1   9      942.74      993.10     72.04 o 
  12   1   9        1.25       20.56     69.33 o 
   0   2   9     7880.76     9111.59    218.47 o 
   1   2   9      737.65      765.05     27.39 o 
   2   2   9     9314.38     8271.52    188.71 o 
   3   2   9       49.29      146.78     31.11 o 
   4   2   9    12259.65    10796.47    203.59 o 
   5   2   9      715.77      737.26     43.29 o 
   6   2   9     2209.12     2100.18     82.52 o 
   7   2   9      452.97      482.94     52.76 o 
   8   2   9     3469.78     3395.46    117.69 o 
   9   2   9      219.33      175.86     54.11 o 
  10   2   9      492.93      620.25     80.49 o 
  11   2   9      219.54      252.97     85.22 o 
  12   2   9      123.36      175.18     92.66 o 
   1   3   9     9622.59    10869.74    646.29 o 
   2   3   9        7.20       41.94     32.47 o 
   3   3   9     8816.00     7546.44    172.48 o 
   4   3   9       27.61       55.46     35.85 o 
   5   3   9     4960.22     4567.63    138.66 o 
   6   3   9       39.15       78.46     44.64 o 
   7   3   9      976.00      905.00     52.76 o 
   8   3   9       70.83       91.99     52.08 o 
   9   3   9     1003.56     1110.63     54.79 o 
  10   3   9       33.55       -6.09     80.49 o 
  11   3   9      407.11      555.31     90.64 o 
  12   3   9        1.33      -95.37     95.37 o 
   0   4   9      337.53      307.76     41.94 o 
   1   4   9      898.98     1007.37     32.51 o 
   2   4   9      840.26      890.12     52.76 o 
   3   4   9     2186.12     2016.98     79.14 o 
   4   4   9      937.84      912.44     43.29 o 
   5   4   9      416.81      367.28     43.29 o 
   6   4   9      147.10      232.68     45.99 o 
   7   4   9      373.24      401.77     48.70 o 
   8   4   9      613.99      492.41     51.41 o 
   9   4   9        9.75      -55.46     73.73 o 
  10   4   9       25.57      -82.52     82.52 o 
  11   4   9       58.69      167.07     91.99 o 
   1   5   9      591.18      679.10     33.18 o 
   2   5   9        4.64       38.55     41.94 o 
   3   5   9     1332.88     1122.80     48.70 o 
   4   5   9       64.02       -0.68     42.61 o 
   5   5   9       92.13       96.72     44.64 o 
   6   5   9        1.65       -6.09     45.32 o 
   7   5   9      473.09      482.26     48.02 o 
   8   5   9       32.11        0.68     66.96 o 
   9   5   9       20.56      -41.26     75.76 o 
  10   5   9       10.19      116.34     82.52 o 
  11   5   9       20.46       55.46     94.02 o 
   0   6   9      846.77      883.36     52.08 o 
   1   6   9     1371.14     1483.49     43.52 o 
   2   6   9     1654.12     1659.17     66.29 o 
   3   6   9      973.05      779.20     49.38 o 
   4   6   9     1798.42     1632.80     61.55 o 
   5   6   9       58.74       33.14     45.99 o 
   6   6   9     1033.92      865.10     48.70 o 
   7   6   9      341.98      330.75     66.29 o 
   8   6   9      178.85      144.07     71.70 o 
   9   6   9       18.09      -79.14     79.14 o 
  10   6   9      165.94      255.00     88.61 o 
   1   7   9     2994.07     3280.46    188.37 o 
   2   7   9       43.34       62.23     48.70 o 
   3   7   9      702.10      739.97     51.41 o 
   4   7   9      408.40      471.44     48.70 o 
   5   7   9     1458.74     1433.94     50.05 o 
   6   7   9        2.61       29.08     66.96 o 
   7   7   9      409.68      500.53     74.40 o 
   9   7   9      326.42      330.75     86.58 o 
   0   8   9       13.93       52.08     52.08 o 
   1   8   9      145.74      137.29     38.89 o 
   2   8   9      602.43      556.67     48.70 o 
   3   8   9      511.40      457.24     71.70 o 
   4   8   9      338.62      360.51     73.73 o 
   5   8   9     1341.97     1318.95     79.81 o 
   6   8   9      564.78      535.02     80.49 o 
   7   8   9      412.92      457.91     82.52 o 
   8   8   9       39.90      -66.96     87.93 o 
   1   9   9       17.04      148.97     56.38 o 
   2   9   9        8.01      -77.11     77.11 o 
   3   9   9       15.72      -77.11     79.14 o 
   4   9   9       40.14       51.41     80.49 o 
   5   9   9       14.37      -10.15     83.20 o 
   6   9   9        1.09      160.98     85.90 o 
   0  10   9      245.58      252.29     90.64 o 
   1  10   9       32.79      -46.90     79.81 o 
   2  10   9       40.77      177.21     86.58 o 
   3  10   9        1.28       41.26     87.25 o 
   4  10   9       30.81      -15.56     89.96 o 
   0   0  10     3684.59     3547.64    149.48 o 
   1   0  10     1205.03     1595.67     48.53 o 
   2   0  10    54757.83    63546.45    495.79 o 
   3   0  10     1309.81     1381.18     66.96 o 
   4   0  10     6972.55     7085.14    210.36 o 
   5   0  10       23.52      -12.85     48.70 o 
   6   0  10    19439.67    21302.10    262.44 o 
   7   0  10      960.15     1047.72     59.52 o 
   8   0  10       82.51      119.04     54.79 o 
   9   0  10      754.67      655.42     56.82 o 
  10   0  10     5675.06     5932.58    106.87 o 
  11   0  10       17.83       -4.06     85.22 o 
  12   0  10      284.50      311.14     93.34 o 
   1   1  10      200.70      221.67     16.63 o 
   2   1  10     4476.02     5200.91    893.17 o 
   3   1  10     1832.46     2323.33    221.52 o 
   4   1  10       74.17       69.45     30.12 o 
   5   1  10     1447.35     1630.79    151.17 o 
   6   1  10       57.22       68.31     36.35 o 
   7   1  10      134.30      113.08     60.54 o 
   8   1  10     1524.89     1566.26     71.36 o 
   9   1  10        0.69        7.53     44.30 o 
  10   1  10       53.27       82.52     81.84 o 
  11   1  10        4.80      -32.73     61.17 o 
  12   1  10      187.15      240.17     66.69 o 
   0   2  10     5180.70     5846.68    190.06 o 
   1   2  10       21.74       42.66     25.23 o 
   2   2  10       32.68       17.59     31.11 o 
   3   2  10      283.98      192.09     33.82 o 
   4   2  10     3572.05     2976.77    139.34 o 
   5   2  10     1510.39     1346.68     60.20 o 
   6   2  10       16.20      -39.91     48.02 o 
   7   2  10      829.98      764.99     54.79 o 
   8   2  10      100.65      121.75     54.11 o 
   9   2  10      133.30      135.28     53.43 o 
  10   2  10       78.09       89.96     79.14 o 
  11   2  10       19.09      -25.03     85.22 o 
  12   2  10       30.04      -43.29     91.99 o 
   1   3  10       66.14      108.38     61.89 o 
   2   3  10       47.37       18.26     35.17 o 
   3   3  10      361.91      346.99     36.52 o 
   4   3  10       25.68       63.58     37.20 o 
   5   3  10       49.12       39.23     41.94 o 
   6   3  10      323.86      382.16     45.99 o 
   7   3  10        2.29       35.85     49.38 o 
   8   3  10       89.86      122.43     51.41 o 
   9   3  10        0.04       54.79     74.40 o 
  10   3  10      124.67      280.70     83.20 o 
  11   3  10       70.73       47.35     89.96 o 
   0   4  10    21223.54    23192.60    277.99 o 
   1   4  10      122.58      123.94     30.56 o 
   2   4  10     2447.11     2385.61     87.25 o 
   3   4  10       24.11      -11.50     39.91 o 
   4   4  10    11627.72     9862.38    164.36 o 
   5   4  10     1482.72     1352.77     56.82 o 
   6   4  10     2516.80     2313.24    101.46 o 
   7   4  10      184.84      165.04     47.35 o 
   8   4  10     2064.73     1914.85     81.84 o 
   9   4  10      143.26      238.09     76.43 o 
  10   4  10      577.80      571.55     86.58 o 
  11   4  10       87.54      108.90     92.66 o 
   1   5  10       63.56       78.45     33.22 o 
   2   5  10       63.72       30.44     43.97 o 
   3   5  10       13.14       41.94     43.97 o 
   4   5  10      741.51      637.16     45.99 o 
   6   5  10       11.53       31.11     45.32 o 
   7   5  10       21.86      -46.67     46.67 o 
   8   5  10      569.55      429.51     71.70 o 
   9   5  10       63.11      101.46     76.43 o 
  10   5  10      129.37      111.60     86.58 o 
   0   6  10      479.27      578.99     52.08 o 
   1   6  10        1.81      -35.57     35.57 o 
   2   6  10      928.86      909.74     51.41 o 
   3   6  10       73.36       62.90     47.35 o 
   4   6  10     3111.83     2785.36     96.05 o 
   5   6  10       49.05       45.32     45.32 o 
   6   6  10       19.18      -25.03     44.64 o 
   7   6  10      274.22      265.14     68.31 o 
   9   6  10        2.78       37.88     80.49 o 
  10   6  10      242.60      152.19     91.31 o 
   1   7  10       72.50       81.08     39.23 o 
   2   7  10      529.43      566.81     50.05 o 
   3   7  10        3.34       14.20     48.02 o 
   4   7  10      549.28      452.50     48.70 o 
   5   7  10        4.02        9.47     66.96 o 
   6   7  10        7.37       -5.41     68.99 o 
   7   7  10        5.89       29.76     73.05 o 
   8   7  10       46.29       27.06     79.14 o 
   9   7  10        0.86       23.00     85.90 o 
   0   8  10     1134.36     1429.88     80.49 o 
   1   8  10      122.89      181.36     52.07 o 
   2   8  10      638.19      583.04     74.40 o 
   3   8  10       24.77       -2.71     71.70 o 
   4   8  10      351.05      539.08     75.76 o 
   5   8  10       60.26      -76.43     76.43 o 
   6   8  10      269.07      277.32     79.81 o 
   7   8  10        6.58      158.95     81.17 o 
   1   9  10      101.27       90.48     57.82 o 
   2   9  10       39.18       -8.79     78.46 o 
   3   9  10       46.01        6.09     81.17 o 
   5   9  10      136.66      202.92     85.22 o 
   6   9  10        7.00       17.59     87.93 o 
   0  10  10       74.43       80.49     90.64 o 
   1  10  10       14.58      -65.00     65.00 o 
   2  10  10      395.53      445.74     91.31 o 
   3  10  10       24.36      -89.96     89.96 o 
   1   1  11     3944.36     4258.97    328.13 o 
   2   1  11       30.00       12.90     24.65 o 
   3   1  11     7463.02     7913.26    877.95 o 
   4   1  11     1308.49     1453.93    135.62 o 
   5   1  11     1509.84     1538.95    116.00 o 
   6   1  11       17.51      -28.15     37.06 o 
   7   1  11     2845.58     2957.21    205.62 o 
   8   1  11      164.20      185.74     72.37 o 
   9   1  11      349.34      390.57     38.23 o 
  10   1  11       32.33       46.44     57.34 o 
  11   1  11      629.41      730.69     64.55 o 
  12   1  11       54.46      -59.96    199.87 o 
   0   2  11    20683.20    24959.31    310.46 o 
   1   2  11     2650.83     3286.05    187.70 o 
   2   2  11     2625.12     2179.99     86.58 o 
   3   2  11       22.03        2.71     35.17 o 
   4   2  11     8222.45     7164.96    169.10 o 
   5   2  11       30.61       33.82     44.64 o 
   6   2  11      589.42      641.89     50.73 o 
   7   2  11     1364.79     1442.05     58.17 o 
   8   2  11      838.45      906.36     57.49 o 
   9   2  11        1.75      -36.52     75.08 o 
  10   2  11      223.44      268.53     80.49 o 
  11   2  11       88.58      248.91     86.58 o 
   1   3  11     8508.28     9271.71    419.02 o 
   2   3  11     1503.21     1586.80     68.31 o 
   3   3  11     4830.73     3980.53    134.60 o 
   4   3  11       56.54       77.11     39.23 o 
   5   3  11     4787.87     4185.48    125.81 o 
   6   3  11      238.21      242.82     47.35 o 
   7   3  11     2647.31     2280.10    100.78 o 
   8   3  11      239.99      190.74     52.08 o 
   9   3  11      967.00      951.00     81.84 o 
  10   3  11       60.14      -73.05     84.55 o 
  11   3  11      387.53      447.77     93.34 o 
   0   4  11      125.34      149.48     45.99 o 
   1   4  11      657.35      797.00     66.96 o 
   2   4  11     2236.76     2256.42     83.20 o 
   3   4  11      219.28      215.09     42.61 o 
   4   4  11       76.22       62.90     42.61 o 
   5   4  11       40.56        1.35     43.97 o 
   6   4  11       32.94       86.58     45.99 o 
   7   4  11      324.97      311.81     48.02 o 
   8   4  11       17.08       51.41     68.31 o 
   9   4  11       52.06      100.11     76.43 o 
  10   4  11       15.60      114.99     84.55 o 
  11   4  11       65.44      103.49     94.02 o 
   1   5  11      239.89      263.99     62.57 o 
   2   5  11      273.92      282.05     46.67 o 
   3   5  11      514.04      533.67     47.35 o 
   4   5  11       40.69      174.51     43.97 o 
   5   5  11       39.57       72.37     44.64 o 
   6   5  11        1.13       29.08     44.64 o 
   7   5  11      200.97      190.74     64.93 o 
   8   5  11       74.84      150.16     71.02 o 
   9   5  11       20.12       -2.71     77.78 o 
  10   5  11        0.94       45.99     85.90 o 
   0   6  11      174.02      213.74     52.08 o 
   1   6  11      189.95      220.91     37.01 o 
   2   6  11     3654.59     3428.60    110.93 o 
   3   6  11      936.87      867.13     50.73 o 
   4   6  11      186.36      217.80     47.35 o 
   5   6  11      121.17       77.78     45.99 o 
   6   6  11      632.20      512.02     68.31 o 
   7   6  11      179.76      223.21     69.67 o 
   8   6  11        4.64      -75.08     75.08 o 
   9   6  11        0.84      -82.52     82.52 o 
   1   7  11      883.23      922.44     39.66 o 
   2   7  11      106.22      165.04     49.38 o 
   3   7  11     3505.17     3398.84     87.93 o 
   4   7  11      217.46      209.68     66.96 o 
   5   7  11      333.82      388.25     70.34 o 
   6   7  11       11.62      -47.35     71.02 o 
   7   7  11      223.62      197.50     76.43 o 
   8   7  11        8.40      -50.05     81.17 o 
   0   8  11      590.85      706.82     79.14 o 
   1   8  11      651.22      696.35     56.38 o 
   2   8  11      150.54      134.60     73.05 o 
   3   8  11      156.34      178.57     74.40 o 
   4   8  11      122.72      100.11     76.43 o 
   5   8  11      247.22      263.79     77.78 o 
   6   8  11        7.82       -3.38     79.14 o 
   1   9  11       28.98      -59.73     59.73 o 
   2   9  11      101.31      173.83     81.17 o 
   3   9  11        7.03      113.63     81.17 o 
   4   9  11       15.09      -16.23     84.55 o 
   5   9  11        1.05       12.85     86.58 o 
   0  10  11      403.94      476.18     96.72 o 
   1  10  11        8.37        7.53     66.21 o 
   2  10  11       51.69      -54.79     91.99 o 
   0   0  12    16008.19    15696.89    234.71 o 
   1   0  12        8.41      -33.14     33.14 o 
   2   0  12     3867.48     4713.73    171.13 o 
   3   0  12     3531.09     4305.87    171.80 o 
   4   0  12      311.76      339.55     50.05 o 
   5   0  12       59.79       83.87     52.08 o 
   6   0  12     6618.85     7210.27    165.71 o 
   8   0  12       79.02       94.02     54.79 o 
   9   0  12      247.03      229.29     77.78 o 
  10   0  12      307.29      131.22     84.55 o 
  11   0  12       52.53      -60.20     89.28 o 
   1   1  12     8557.04     8774.57    589.57 o 
   2   1  12       71.05       56.14     35.17 o 
   3   1  12     8583.34     9113.10   1017.96 o 
   4   1  12       10.61        3.82     33.22 o 
   5   1  12     4416.39     4867.33    481.25 o 
   6   1  12      168.04      258.87     38.02 o 
   7   1  12      541.91      504.47     40.41 o 
   8   1  12      549.79      554.38     74.74 o 
   9   1  12     1466.29     1624.74     60.24 o 
  10   1  12      121.07      117.83     59.51 o 
  11   1  12      542.06      518.84     65.48 o 
   0   2  12     3299.97     4834.81    173.83 o 
   1   2  12     3825.77     4360.93    236.40 o 
   2   2  12      144.53      141.36     36.52 o 
   3   2  12     1193.19     1026.75     41.26 o 
   4   2  12      680.46      662.18     43.97 o 
   5   2  12     1023.29      999.02     50.05 o 
   6   2  12      401.59      399.07     52.08 o 
   7   2  12     1343.26     1316.92     57.49 o 
   8   2  12      313.23      271.91     54.79 o 
   9   2  12      277.75      448.44     79.14 o 
  10   2  12        1.51      -83.20     83.20 o 
  11   2  12      144.22      229.29     90.64 o 
   1   3  12     6189.66     6607.88    585.75 o 
   2   3  12       25.69       11.50     39.91 o 
   3   3  12     1476.78     1208.70     50.73 o 
   4   3  12      312.78      338.19     41.94 o 
   5   3  12     3563.60     2987.60    114.31 o 
   6   3  12        0.10       17.59     47.35 o 
   7   3  12      480.60      426.80     51.41 o 
   8   3  12        3.87      -12.17     49.38 o 
   9   3  12      245.81      323.99     79.81 o 
  10   3  12        0.90       12.85     84.55 o 
  11   3  12       47.71       86.58     92.66 o 
   0   4  12      220.93      255.00     48.70 o 
   1   4  12      898.42     1000.85     36.26 o 
   2   4  12     1771.91     1691.64     66.96 o 
   3   4  12        5.37       -6.09     43.29 o 
   4   4  12      870.92      783.25     46.67 o 
   5   4  12      996.61      808.28     48.70 o 
   6   4  12      914.02      730.50     49.38 o 
   7   4  12       75.86       76.43     47.35 o 
   8   4  12      357.27      273.26     73.73 o 
   9   4  12      520.50      528.26     81.17 o 
  10   4  12       81.61      -77.78     87.93 o 
   1   5  12     6301.65     6877.07    161.32 o 
   2   5  12      520.04      560.72     48.70 o 
   3   5  12     6763.63     6084.77    126.48 o 
   4   5  12        1.25       31.79     45.32 o 
   5   5  12     2081.21     1810.01     83.87 o 
   6   5  12       12.66       47.35     44.64 o 
   7   5  12     1360.23     1427.85     73.73 o 
   8   5  12        0.58       68.99     73.73 o 
   9   5  12      165.14       64.93     82.52 o 
  10   5  12        7.32        2.71     88.61 o 
   0   6  12     1613.18     1664.59     62.23 o 
   1   6  12      118.80      146.85     37.52 o 
   2   6  12        9.84      -31.79     49.38 o 
   3   6  12     1143.89      994.96     52.08 o 
   4   6  12       66.32       79.14     45.99 o 
   5   6  12        7.31        4.06     43.97 o 
   6   6  12      494.02      353.75     69.67 o 
   8   6  12      145.39      232.68     77.11 o 
   9   6  12       44.13      -16.23     85.22 o 
   1   7  12       94.34      104.16     53.43 o 
   2   7  12      329.81      298.96     50.05 o 
   3   7  12       71.41       11.50     68.31 o 
   4   7  12       25.52       56.82     67.64 o 
   5   7  12       49.23      146.10     70.34 o 
   6   7  12      125.39       -6.76     73.73 o 
   7   7  12       80.13      140.69     77.78 o 
   8   7  12       43.57      -85.22     85.22 o 
   0   8  12       44.57       29.08     79.14 o 
   1   8  12        4.78      -55.16     55.16 o 
   2   8  12       82.42      215.77     74.40 o 
   3   8  12       76.68       87.25     75.08 o 
   4   8  12      131.06      169.77     78.46 o 
   5   8  12       75.42       20.29     79.81 o 
   6   8  12        0.55      -83.20     83.20 o 
   7   8  12        6.68      -77.78     85.90 o 
   1   9  12      678.11      978.67     64.52 o 
   2   9  12       52.03       61.55     83.20 o 
   3   9  12      135.36      212.39     84.55 o 
   4   9  12       72.34       43.97     86.58 o 
   5   9  12      330.69      298.96     92.66 o 
   1   1  13      236.45      267.41     20.80 o 
   2   1  13      804.66      833.40    106.53 o 
   3   1  13      565.26      688.91    122.09 o 
   4   1  13       17.56      -13.75     35.15 o 
   5   1  13        5.06      -21.64     37.31 o 
   6   1  13      178.12      279.05     47.01 o 
   7   1  13       97.57      107.57     51.07 o 
   8   1  13      259.11      282.39     52.42 o 
   9   1  13      129.00      166.93     67.98 o 
  10   1  13        0.99       91.33     59.76 o 
  11   1  13        7.07      -83.20     83.20 o 
   0   2  13    20025.18    23214.91    277.32 o 
   1   2  13      117.26      157.08     32.00 o 
   2   2  13     8532.35     7542.38    163.01 o 
   3   2  13      314.15      271.23     40.58 o 
   4   2  13    10199.66     8666.53    163.01 o 
   5   2  13      585.88      627.01     50.05 o 
   6   2  13     1658.48     1586.80     62.90 o 
   7   2  13      404.92      418.01     54.11 o 
   8   2  13     3767.76     3996.09     93.34 o 
   9   2  13      130.05       14.88     79.81 o 
  10   2  13      472.44      407.18     87.25 o 
  11   2  13      177.52      298.96     91.99 o 
   1   3  13      211.52      212.46     33.65 o 
   2   3  13        1.58      -42.61     42.61 o 
   3   3  13     1058.32      940.18     45.99 o 
   4   3  13      785.26      731.17     45.99 o 
   5   3  13       38.90       29.76     45.99 o 
   6   3  13      580.80      555.99     49.38 o 
   7   3  13      122.76      166.39     49.38 o 
   8   3  13       26.99      100.11     72.37 o 
   9   3  13       59.97      184.65     80.49 o 
  10   3  13      185.74      136.63     89.28 o 
  11   3  13        7.00      -57.49     94.02 o 
   0   4  13       12.65       -4.73     50.05 o 
   1   4  13       69.80      117.69     51.41 o 
   2   4  13     5981.77     5710.05    140.69 o 
   3   4  13       42.47      104.16     44.64 o 
   4   4  13       54.73       70.34     44.64 o 
   5   4  13        1.07      -42.61     45.32 o 
   6   4  13      808.01      825.19     49.38 o 
   7   4  13      114.86      137.98     66.96 o 
   8   4  13       74.54       81.17     75.08 o 
   9   4  13       38.70      -20.29     81.84 o 
  10   4  13       95.21      217.12     89.28 o 
   1   5  13       51.58       -8.71     37.27 o 
   2   5  13       20.42       53.43     48.70 o 
   3   5  13      599.45      636.48     49.38 o 
   4   5  13       76.97       28.41     45.32 o 
   6   5  13      192.66      229.97     64.26 o 
   7   5  13        1.86       26.38     69.67 o 
   8   5  13        1.28       44.64     75.08 o 
   9   5  13      107.64       93.34     83.87 o 
  10   5  13       15.83       12.85     89.96 o 
   0   6  13      871.69      909.06     56.82 o 
   1   6  13     1064.53     1091.88     40.14 o 
   2   6  13     4028.07     4132.72    100.11 o 
   3   6  13       72.30       60.87     47.35 o 
   4   6  13      178.55      143.39     45.99 o 
   5   6  13       93.61      100.78     64.93 o 
   6   6  13     2167.21     2116.41     79.14 o 
   7   6  13      127.43      121.07     73.05 o 
   8   6  13      142.80      179.24     80.49 o 
   1   7  13        9.25      -23.58     63.58 o 
   2   7  13      234.34      124.46     71.02 o 
   3   7  13      162.26      167.07     70.34 o 
   4   7  13       13.59      -58.85     71.02 o 
   5   7  13       71.63       85.90     73.05 o 
   6   7  13      272.39      252.29     76.43 o 
   7   7  13       35.15      119.04     79.14 o 
   8   7  13        1.28      -20.29     85.22 o 
   0   8  13     1229.89     1215.47     87.93 o 
   2   8  13      170.98      131.22     79.14 o 
   3   8  13       26.76      -12.85     78.46 o 
   4   8  13      541.83      647.98     81.84 o 
   5   8  13        1.10      141.36     81.17 o 
   6   8  13       20.22      163.69     83.20 o 
   1   9  13       16.24       38.14     64.00 o 
   2   9  13       46.65      166.39     84.55 o 
   3   9  13        0.39       -9.47     86.58 o 
   4   9  13      143.77      133.92     89.28 o 
   0   0  14    13329.91    11820.52    194.12 o 
   1   0  14     8490.25     7287.87    136.97 o 
   2   0  14    10566.75    12452.94    206.30 o 
   3   0  14     2144.34     2457.31     90.64 o 
   4   0  14     2362.11     2368.03     92.66 o 
   5   0  14       38.88       81.17     54.79 o 
   6   0  14     8065.37     8753.11    150.16 o 
   7   0  14      220.65      264.47     56.82 o 
   8   0  14      906.81     1028.11     79.81 o 
   9   0  14      355.35      368.63     82.52 o 
  10   0  14      457.12      514.73     89.96 o 
  11   0  14       19.23      161.66     91.99 o 
   1   1  14     3470.75     3479.01    242.41 o 
   2   1  14      461.56      503.78     75.08 o 
   3   1  14      834.73      937.86     75.08 o 
   4   1  14      860.83     1034.32    105.52 o 
   5   1  14     1106.40     1102.93    112.62 o 
   6   1  14      578.36      657.73     68.65 o 
   7   1  14     1338.22     1428.02     68.65 o 
   8   1  14      173.14      129.00     59.18 o 
   9   1  14      765.02      774.71     60.49 o 
  10   1  14      238.03      172.55     63.11 o 
  11   1  14       87.45      -20.73     66.21 o 
   0   2  14      709.79      630.39     52.76 o 
   1   2  14      224.61      239.10     34.87 o 
   2   2  14       32.46        2.71     41.94 o 
   3   2  14      814.86      725.09     43.97 o 
   4   2  14      139.44       84.55     46.67 o 
   5   2  14      224.55      100.78     50.05 o 
   6   2  14      385.19      382.83     52.76 o 
   7   2  14      186.76      231.32     52.76 o 
   8   2  14       23.40       44.64     75.76 o 
   9   2  14        9.03       60.20     81.84 o 
  10   2  14        2.23      -20.29     86.58 o 
  11   2  14       43.21       33.82     94.69 o 
   1   3  14     2168.27     2569.46     74.53 o 
   2   3  14        2.29      -37.20     44.64 o 
   3   3  14       38.85      146.10     41.94 o 
   4   3  14      446.08      400.42     45.99 o 
   5   3  14     1697.53     1532.01     58.17 o 
   6   3  14       16.04      -48.70     48.70 o 
   7   3  14       14.05      -15.56     48.02 o 
   8   3  14       14.31       52.08     75.76 o 
   9   3  14      388.19      369.98     85.22 o 
  10   3  14      143.57       74.40     90.64 o 
   0   4  14     7890.58     9085.89    162.33 o 
   1   4  14     2407.06     2850.54     88.12 o 
   2   4  14     2429.18     2428.23    113.63 o 
   3   4  14      162.99      140.69     46.67 o 
   4   4  14     3408.83     2817.82     96.05 o 
   5   4  14      847.38      699.38     48.70 o 
   6   4  14      482.73      413.95     48.02 o 
   7   4  14       16.53       10.82     68.31 o 
   8   4  14     1026.56      892.83     81.84 o 
   9   4  14       76.39       51.41     83.20 o 
  10   4  14      193.01      235.38     92.66 o 
   1   5  14     3119.63     3451.99    292.88 o 
   2   5  14        3.76      -37.20     49.38 o 
   3   5  14     2055.19     1902.67     89.28 o 
   4   5  14      395.50      326.02     46.67 o 
   5   5  14      277.64      268.53     44.64 o 
   6   5  14      160.72      211.03     66.96 o 
   7   5  14      697.10      638.51     75.76 o 
   8   5  14       10.85       -2.03     77.78 o 
   9   5  14      226.81      214.41     85.90 o 
   0   6  14     2646.55     2806.33     98.08 o 
   1   6  14      357.23      407.10     45.32 o 
   2   6  14      107.83       41.26     48.70 o 
   3   6  14      240.15      152.86     47.35 o 
   4   6  14        4.15      113.63     64.26 o 
   5   6  14      261.93      179.24     68.99 o 
   6   6  14      544.07      415.30     73.73 o 
   7   6  14        1.70      -54.79     75.76 o 
   8   6  14        2.91      -81.84     81.84 o 
   1   7  14      259.41      224.37     55.00 o 
   2   7  14       15.24      -73.73     73.73 o 
   3   7  14        3.32      -45.32     73.05 o 
   4   7  14        0.05      -58.17     73.73 o 
   5   7  14       34.92       50.73     75.76 o 
   6   7  14       27.35       22.32     78.46 o 
   7   7  14        5.19      -60.20     82.52 o 
   0   8  14      222.88      390.27     87.25 o 
   1   8  14       62.52       70.91     73.05 o 
   2   8  14      495.57      607.39     83.20 o 
   3   8  14       40.70       96.05     79.81 o 
   4   8  14      239.71      346.99     84.55 o 
   5   8  14        3.34       44.64     83.87 o 
   6   8  14      349.18      342.93     88.61 o 
   1   9  14      107.27       82.32     66.18 o 
   2   9  14        1.01      233.35     87.25 o 
   3   9  14       40.22      123.78     89.28 o 
   1   1  15     4316.00     4333.73    290.15 o 
   2   1  15       19.09       30.07     31.30 o 
   3   1  15     6552.06     6903.76    688.90 o 
   4   1  15       39.98       56.00     38.02 o 
   5   1  15     1744.09     1927.75     94.02 o 
   6   1  15      427.36      440.90     39.93 o 
   7   1  15      983.93      971.43     40.17 o 
   8   1  15       35.73       71.15     65.95 o 
   9   1  15      705.86      658.28     61.42 o 
  10   1  15      103.10       67.59     64.29 o 
   0   2  15     2910.21     3346.76    140.01 o 
   1   2  15       15.73      -31.45     50.73 o 
   2   2  15      197.68      119.04     45.99 o 
   3   2  15      120.20       94.02     43.97 o 
   4   2  15      673.42      640.54     48.70 o 
   5   2  15      314.49      344.28     50.05 o 
   6   2  15       30.66      101.46     50.73 o 
   7   2  15       22.01       18.94     50.73 o 
   8   2  15       14.31      102.13     78.46 o 
   9   2  15      186.05      104.16     86.58 o 
  10   2  15       67.93      100.11     89.96 o 
   1   3  15     9142.03    10238.11    248.57 o 
   2   3  15       14.49       30.44     46.67 o 
   3   3  15     2635.66     2463.40     98.75 o 
   4   3  15       12.24      -27.06     44.64 o 
   5   3  15     4712.36     3747.85    100.78 o 
   6   3  15      194.45      222.53     48.70 o 
   7   3  15     1237.78     1337.89     77.11 o 
   8   3  15      275.53      213.06     79.81 o 
   9   3  15      591.79      691.94     88.61 o 
  10   3  15       43.83      -35.17     93.34 o 
   0   4  15      931.48     1079.51     58.17 o 
   1   4  15       15.12       64.53     37.27 o 
   2   4  15     2651.87     2581.76    106.87 o 
   3   4  15      196.18      165.04     47.35 o 
   4   4  15      482.49      405.16     46.67 o 
   5   4  15       72.24       58.17     45.32 o 
   6   4  15      159.03      247.56     66.29 o 
   7   4  15      180.83      249.59     73.05 o 
   8   4  15       68.95      -38.55     79.81 o 
   9   4  15       33.65      -87.25     87.25 o 
   1   5  15      663.43      780.51     39.40 o 
   2   5  15       10.98       15.56     49.38 o 
   3   5  15      279.43      247.56     48.02 o 
   4   5  15      171.28      148.13     45.32 o 
   5   5  15      146.13      125.13     64.93 o 
   6   5  15        3.05       -0.68     68.31 o 
   7   5  15      368.66      440.33     75.76 o 
   8   5  15        9.75      -32.47     80.49 o 
   9   5  15       39.19      -31.11     87.93 o 
   0   6  15        1.26      -41.26     52.08 o 
   1   6  15     1090.10     1188.10     39.40 o 
   2   6  15       11.98      -44.64     68.99 o 
   3   6  15      294.33      247.56     70.34 o 
   4   6  15        6.99      158.95     67.64 o 
   5   6  15       24.82      -71.02     71.02 o 
   6   6  15      158.68      120.40     74.40 o 
   7   6  15       50.37       55.46     78.46 o 
   8   6  15       14.78      -63.58     85.22 o 
   1   7  15     1773.21     2250.99     63.61 o 
   2   7  15        6.35      -51.41     76.43 o 
   3   7  15     1109.73     1203.97     81.17 o 
   4   7  15       23.49      106.87     75.76 o 
   5   7  15      798.68      643.24     83.20 o 
   6   7  15       14.42      163.69     79.81 o 
   7   7  15      451.51      401.77     87.25 o 
   0   8  15      207.86      222.53     88.61 o 
   1   8  15       94.03       95.64     70.34 o 
   2   8  15       38.79      -83.87     83.87 o 
   3   8  15       24.58       66.29     83.87 o 
   4   8  15      261.68      342.25     85.90 o 
   5   8  15       59.14       12.85     87.25 o 
   1   9  15        3.27       44.58     88.94 o 
   0   0  16     1901.03     1561.10     60.87 o 
   1   0  16      331.74      274.70     32.15 o 
   2   0  16    14151.94    15070.55    194.80 o 
   3   0  16       32.88       69.67     54.11 o 
   4   0  16     3033.04     3295.35    121.75 o 
   5   0  16     3907.77     4247.03    121.75 o 
   6   0  16     2951.55     3502.33    102.81 o 
   7   0  16       43.23       95.37     77.78 o 
   8   0  16      893.48      824.51     85.90 o 
   9   0  16      653.16      600.63     90.64 o 
  10   0  16      982.44      978.05     99.43 o 
   1   1  16     3068.54     3056.17    276.09 o 
   2   1  16     1035.37     1041.55    121.07 o 
   3   1  16      369.66      480.86     90.97 o 
   4   1  16       75.13       41.71     45.66 o 
   5   1  16      571.68      700.26     40.40 o 
   6   1  16      229.37      328.97     38.50 o 
   7   1  16      752.27      738.73     57.15 o 
   8   1  16       45.82       64.93     98.08 o 
   9   1  16      111.95       91.96    100.44 o 
  10   1  16       23.23       92.32     66.00 o 
   0   2  16     3673.20     4627.83    141.36 o 
   1   2  16       19.15       63.24     37.97 o 
   2   2  16      465.74      522.17     48.70 o 
   3   2  16      264.10      305.73     45.32 o 
   4   2  16     2814.30     2602.73     98.75 o 
   5   2  16        0.33       29.76     49.38 o 
   7   2  16      202.01      204.27     77.11 o 
   8   2  16      208.06      374.72     82.52 o 
   9   2  16        8.19       34.50     87.93 o 
  10   2  16        1.27      -94.02     94.02 o 
   1   3  16       30.96      -38.48     38.48 o 
   2   3  16       65.67       47.35     48.70 o 
   3   3  16      396.03      340.22     45.99 o 
   4   3  16       53.86      -25.70     45.32 o 
   5   3  16      217.45      137.98     46.67 o 
   6   3  16        0.85      -58.17     67.64 o 
   7   3  16      432.70      332.78     76.43 o 
   8   3  16        7.01       42.61     80.49 o 
   9   3  16        3.61      100.78     87.25 o 
   0   4  16     1372.99     1495.49     60.20 o 
   1   4  16      650.04      689.05     39.44 o 
   2   4  16     2854.18     2818.50    100.78 o 
   3   4  16      339.01      279.35     48.02 o 
   4   4  16     2746.36     2381.55     79.14 o 
   6   4  16      261.59      177.21     70.34 o 
   7   4  16      622.66      601.98     78.46 o 
   8   4  16     1128.97      960.47     87.25 o 
   9   4  16      162.34      189.39     88.61 o 
   1   5  16      347.47      338.40     38.45 o 
   2   5  16      289.08      204.94     50.05 o 
   3   5  16       52.68       71.02     45.99 o 
   4   5  16       17.27       77.11     64.26 o 
   5   5  16      945.91      824.51     71.02 o 
   7   5  16      277.74      268.53     77.78 o 
   8   5  16      103.53       62.90     85.22 o 
   0   6  16      148.63       87.93     76.43 o 
   1   6  16      244.05      226.33     53.94 o 
   2   6  16      689.51      614.83     75.08 o 
   3   6  16      112.47      250.94     71.70 o 
   4   6  16      144.09       85.22     72.37 o 
   5   6  16       40.97      129.87     73.05 o 
   6   6  16      334.49      183.30     79.14 o 
   7   6  16       10.09      -79.14     81.17 o 
   1   7  16       46.32       98.36     59.05 o 
   2   7  16      107.63      132.57     80.49 o 
   3   7  16      192.21      181.95     80.49 o 
   4   7  16      103.29      156.25     80.49 o 
   5   7  16       18.09       16.91     81.17 o 
   6   7  16        6.87      -83.87     83.87 o 
   0   8  16      278.64      373.37     91.99 o 
   1   8  16       16.43       25.25     64.08 o 
   2   8  16      289.62      307.76     88.61 o 
   3   8  16      263.02      182.62     87.25 o 
   4   8  16       84.43      163.01     89.28 o 
   1   1  17      326.60      359.08     25.74 o 
   2   1  17       60.46       85.92     32.93 o 
   3   1  17      392.76      351.04     57.83 o 
   4   1  17       21.49       26.91     47.69 o 
   5   1  17       29.99       71.62     38.48 o 
   6   1  17       65.98      106.34     36.82 o 
   7   1  17      442.85      425.75     58.35 o 
   8   1  17      198.63      205.90     60.50 o 
   9   1  17        9.49      -50.47     63.11 o 
   0   2  17     2072.60     2426.87    121.07 o 
   1   2  17      130.12      102.96     38.92 o 
   2   2  17     8192.04     7907.63    133.92 o 
   4   2  17     3471.62     3185.78     96.05 o 
   5   2  17      147.00       94.69     49.38 o 
   6   2  17     3437.23     3034.27     87.25 o 
   7   2  17      183.61      179.92     79.81 o 
   8   2  17     1013.50     1114.01     90.64 o 
   9   2  17        2.13       68.99     89.28 o 
   1   3  17      800.42      886.62     40.65 o 
   3   3  17      296.70      236.74     45.99 o 
   4   3  17      283.21      222.53     45.32 o 
   5   3  17      527.61      437.62     66.29 o 
   6   3  17       37.72       50.05     70.34 o 
   7   3  17       96.34      179.92     76.43 o 
   8   3  17      251.45      213.06     85.22 o 
   9   3  17      224.70      120.40     92.66 o 
   0   4  17      463.68      529.61     56.14 o 
   1   4  17       47.52       20.72     37.52 o 
   2   4  17       73.17      107.55     50.05 o 
   3   4  17       79.52      119.72     46.67 o 
   4   4  17      669.69      561.40     66.29 o 
   5   4  17      128.73      107.55     66.96 o 
   6   4  17      237.02      177.21     72.37 o 
   7   4  17      114.75      206.97     78.46 o 
   8   4  17      161.00      166.39     85.22 o 
   1   5  17       96.00       74.75     51.74 o 
   2   5  17        3.04      -69.67     69.67 o 
   3   5  17      465.86      371.34     71.02 o 
   4   5  17      120.03       45.32     68.31 o 
   5   5  17      134.65      171.80     70.34 o 
   6   5  17       31.07       66.96     75.08 o 
   7   5  17       19.77      -69.67     81.17 o 
   8   5  17        4.30      -65.61     86.58 o 
   0   6  17     2896.48     3291.97     94.02 o 
   1   6  17      539.10      595.04     58.07 o 
   2   6  17      541.20      536.37     79.81 o 
   3   6  17      845.82      775.14     79.81 o 
   4   6  17      926.85      780.55     81.17 o 
   5   6  17      395.21      231.32     79.14 o 
   6   6  17      460.40      497.14     82.52 o 
   7   6  17       38.09       65.61     85.22 o 
   1   7  17      219.48      307.10     61.69 o 
   2   7  17       97.91      207.65     83.20 o 
   3   7  17       64.54      -12.85     82.52 o 
   4   7  17        0.80      -48.02     83.20 o 
   5   7  17      144.94      213.06     84.55 o 
   0   8  17      275.76      308.43     96.05 o 
   1   8  17      177.72      314.61     67.19 o 
   2   8  17      103.07      -60.20     92.66 o 
   3   8  17       13.59      -90.64     90.64 o 
   0   0  18     1763.34     1711.26     62.23 o 
   1   0  18        1.06      -30.72     33.80 o 
   2   0  18     1175.45     1173.53     55.46 o 
   3   0  18      516.85      583.04     56.82 o 
   4   0  18     2220.68     2583.12     99.43 o 
   6   0  18       20.66       31.79     79.14 o 
   7   0  18      284.54      273.26     85.90 o 
   8   0  18      297.64      248.23     89.28 o 
   9   0  18       72.81        7.44     94.02 o 
   1   1  18     2401.44     2437.94    183.83 o 
   2   1  18       23.93      -23.17     33.59 o 
   3   1  18     8027.27     8502.31    498.16 o 
   4   1  18       71.76       77.13     38.96 o 
   5   1  18     1092.22     1153.90     40.40 o 
   6   1  18       71.71       54.19     55.95 o 
   7   1  18     1234.26     1332.16     62.86 o 
   8   1  18      334.80      399.21     99.43 o 
   9   1  18      537.44      551.84     67.42 o 
   0   2  18     4668.84     5238.61    125.13 o 
   1   2  18        1.41      -24.68     39.40 o 
   2   2  18     1143.46     1039.61     55.46 o 
   3   2  18      177.93      118.37     45.32 o 
   4   2  18      241.54      200.89     48.02 o 
   5   2  18       18.98      108.22     68.99 o 
   6   2  18      117.41      125.13     77.11 o 
   7   2  18        3.61      144.75     81.84 o 
   8   2  18       24.95      -89.96     89.96 o 
   9   2  18       42.74       -5.41     94.69 o 
   1   3  18      656.03      805.32     40.17 o 
   2   3  18      134.40      125.81     50.05 o 
   3   3  18     1052.54      975.35     48.02 o 
   4   3  18       72.72        6.09     63.58 o 
   5   3  18      401.01      238.76     70.34 o 
   6   3  18      130.49      157.60     74.40 o 
   7   3  18      483.97      421.39     83.20 o 
   8   3  18       76.85       29.08     87.93 o 
   0   4  18       26.47      -54.11     54.11 o 
   1   4  18      344.94      286.51     80.49 o 
   2   4  18     1030.22     1066.66     52.76 o 
   3   4  18      241.92      183.98     67.64 o 
   4   4  18       43.59      -67.64     67.64 o 
   5   4  18        4.20       41.94     69.67 o 
   7   4  18       12.90       28.41     80.49 o 
   8   4  18        0.80      -64.26     87.25 o 
   1   5  18     1086.30     1333.24     58.78 o 
   2   5  18      326.68      229.29     75.76 o 
   3   5  18     2419.47     2332.18     83.87 o 
   4   5  18        5.08      -32.47     71.70 o 
   5   5  18     1279.06     1145.80     79.81 o 
   6   5  18      264.45      330.75     78.46 o 
   7   5  18      651.01      487.00     87.25 o 
   0   6  18       17.85      -83.20     83.20 o 
   1   6  18       57.28      114.85     66.29 o 
   2   6  18       39.06       10.82     80.49 o 
   3   6  18        6.30      205.62     77.78 o 
   4   6  18       22.71      -15.56     78.46 o 
   5   6  18       71.93       48.70     79.81 o 
   6   6  18       11.91      -30.44     83.20 o 
   1   7  18      142.18      211.08     64.81 o 
   2   7  18        6.37       -5.41     87.93 o 
   3   7  18        5.20      -28.41     85.22 o 
   4   7  18       64.45      -60.20     86.58 o 
   0   8  18        4.88       37.20     97.40 o 
   1   1  19     1167.12     1114.64     82.50 o 
   2   1  19      385.02      322.87     36.95 o 
   3   1  19      339.18      410.83     57.15 o 
   4   1  19      191.42      242.81     56.48 o 
   5   1  19     1571.16     1643.71     65.61 o 
   6   1  19       49.54       76.96     57.85 o 
   7   1  19       78.14       64.13     99.09 o 
   8   1  19        0.28      -15.63     70.01 o 
   0   2  19     1805.09     2077.18     96.72 o 
   1   2  19        2.29       25.13     86.58 o 
   2   2  19     1250.39     1269.58     54.79 o 
   3   2  19      162.56      184.65     44.64 o 
   4   2  19     1364.84     1251.99     73.05 o 
   5   2  19      177.38      159.63     75.08 o 
   6   2  19      837.57      744.70     83.20 o 
   7   2  19      440.84      475.50     89.28 o 
   8   2  19      691.66      696.68     94.69 o 
   1   3  19     1476.09     1639.97     54.11 o 
   2   3  19       45.67      -22.32     48.02 o 
   3   3  19      593.05      553.28     67.64 o 
   4   3  19        0.10       -4.06     66.29 o 
   5   3  19     1042.71     1040.96     76.43 o 
   6   3  19       17.74      117.69     77.11 o 
   7   3  19      556.68      461.97     85.90 o 
   8   3  19       19.30      -18.26     89.96 o 
   0   4  19       11.38       -0.68     77.11 o 
   1   4  19      138.72      109.94     55.24 o 
   2   4  19      471.63      407.86     76.43 o 
   3   4  19      201.06      135.28     71.70 o 
   4   4  19       33.94       33.14     70.34 o 
   5   4  19      452.57      342.93     75.76 o 
   6   4  19      224.49      211.71     79.81 o 
   7   4  19       47.63        7.44     83.87 o 
   1   5  19       98.53      100.02     58.33 o 
   2   5  19       65.46       70.34     78.46 o 
   3   5  19       57.67      144.07     76.43 o 
   4   5  19       39.25       54.11     75.08 o 
   5   5  19      233.71      116.34     79.14 o 
   6   5  19        0.01        3.38     81.84 o 
   0   6  19      291.40      303.02     87.93 o 
   1   6  19      185.20      205.00     61.87 o 
   2   6  19      228.33      253.64     85.90 o 
   3   6  19       73.57      120.40     82.52 o 
   4   6  19      204.74      202.92     82.52 o 
   5   6  19      249.05      125.81     86.58 o 
   1   7  19       66.48       36.55     66.71 o 
   2   7  19        2.60      -91.31     91.31 o 
   3   7  19      588.49      650.68     91.99 o 
   0   0  20    10145.52     8945.88    110.93 o 
   1   0  20     1783.82     1533.82     75.42 o 
   2   0  20      210.36      244.18     47.35 o 
   3   0  20       32.24       81.84     75.76 o 
   4   0  20     7146.22     7545.76    111.60 o 
   5   0  20       91.26       67.64     83.87 o 
   6   0  20     1359.40     1224.26     94.69 o 
   7   0  20       20.40      -37.88     91.99 o 
   8   0  20     1941.38     2004.13    105.52 o 
   1   1  20       50.72       41.57     25.05 o 
   2   1  20       22.09        2.02     72.04 o 
   3   1  20       29.95       63.54     53.89 o 
   4   1  20       69.95       67.35     56.64 o 
   5   1  20       62.39       62.08     59.28 o 
   6   1  20      154.80      201.89     61.17 o 
   7   1  20      153.07       20.69    133.59 o 
   8   1  20       75.34       25.05    100.44 o 
   0   2  20       13.01      -33.14     54.11 o 
   1   2  20       29.20       69.58     84.21 o 
   2   2  20      100.55      201.56     73.05 o 
   3   2  20      582.12      581.69     67.64 o 
   4   2  20        2.31      -46.67     72.37 o 
   5   2  20      488.05      516.08     79.14 o 
   6   2  20      480.51      367.28     85.22 o 
   7   2  20      147.33       70.34     90.64 o 
   8   2  20        9.84       42.61     94.69 o 
   1   3  20       10.02       70.42     81.50 o 
   2   3  20       64.59       39.23     73.73 o 
   3   3  20       21.40      -69.67     69.67 o 
   4   3  20      113.57      211.03     69.67 o 
   5   3  20        8.88       37.88     75.08 o 
   6   3  20       13.74       -2.71     80.49 o 
   7   3  20       35.55      105.52     85.90 o 
   0   4  20     2447.04     2750.18     94.69 o 
   1   4  20        6.57       15.19     58.11 o 
   2   4  20     2425.81     2319.33     90.64 o 
   3   4  20      189.47      219.83     75.08 o 
   4   4  20      938.35      926.65     79.14 o 
   5   4  20       90.40      173.83     75.76 o 
   6   4  20     1387.62     1513.75     89.28 o 
   1   5  20       58.54       65.94     64.26 o 
   2   5  20        0.37      -83.20     83.20 o 
   3   5  20       73.19      212.39     80.49 o 
   4   5  20       62.61      -17.59     79.14 o 
   5   5  20       13.76      -81.84     81.84 o 
   0   6  20       87.23      -37.88     90.64 o 
   1   6  20       62.44       91.85    130.88 o 
   2   6  20      718.69      637.83     91.31 o 
   3   6  20        0.11       54.79     86.58 o 
   4   6  20       75.72       70.34     85.90 o 
   1   1  21     1447.23     1346.30     78.98 o 
   2   1  21        8.88        1.54     52.86 o 
   3   1  21      261.78      266.71     61.55 o 
   4   1  21       88.09       70.83    106.53 o 
   5   1  21     1353.16     1382.44     66.21 o 
   6   1  21       95.47      291.29     63.11 o 
   7   1  21      284.48      373.36     67.43 o 
   0   2  21      919.94     1194.50     85.22 o 
   1   2  21       32.44       -6.98     57.62 o 
   2   2  21      890.38     1170.15     83.20 o 
   3   2  21       45.70      -52.76     70.34 o 
   5   2  21       26.96        7.44     80.49 o 
   6   2  21      767.50      709.53     91.31 o 
   7   2  21       57.30      -68.99     94.02 o 
   1   3  21     1072.26     1306.72     62.86 o 
   2   3  21       13.05      -37.20     78.46 o 
   3   3  21     1687.44     1384.56     81.17 o 
   4   3  21      326.69      409.89     73.05 o 
   5   3  21      961.66      737.94     84.55 o 
   6   3  21       36.12       43.97     84.55 o 
   0   4  21      359.88      399.74     87.93 o 
   1   4  21      198.51      141.69     89.96 o 
   2   4  21       54.28      130.54     82.52 o 
   3   4  21       69.92       45.99     79.81 o 
   5   4  21        1.21        8.79     81.17 o 
   6   4  21       10.86      -85.90     85.90 o 
   1   5  21       60.18       -3.04     64.07 o 
   2   5  21       22.13       69.67     85.90 o 
   3   5  21       93.67       95.37     83.87 o 
   4   5  21       15.21       33.14     81.84 o 
   0   6  21     1351.10     1603.71    101.46 o 
   1   6  21        9.86        7.31     79.48 o 
   2   6  21       28.80      -91.99     91.99 o 
   0   0  22      310.38      249.59     73.73 o 
   1   0  22      403.26      380.03     66.96 o 
   2   0  22       53.41       93.34     72.37 o 
   3   0  22        6.88       20.29     83.87 o 
   4   0  22      415.14      415.98     88.61 o 
   5   0  22      926.86     1070.72     94.69 o 
   6   0  22      552.76      637.16     96.05 o 
   1   1  22     1831.64     1658.97     92.26 o 
   2   1  22        9.21        2.44     54.16 o 
   3   1  22      676.08      669.08     62.46 o 
   4   1  22      255.68      252.56     63.82 o 
   5   1  22      199.78      201.32     64.52 o 
   6   1  22       45.26       -6.15     92.33 o 
   0   2  22        5.65      -54.79     85.22 o 
   1   2  22     1129.65     1231.08    127.16 o 
   2   2  22        7.73       48.70     85.90 o 
   3   2  22      673.45      520.82     76.43 o 
   4   2  22        0.52      -29.76     79.14 o 
   5   2  22       10.17       64.26     85.22 o 
   6   2  22       91.34       85.22     91.99 o 
   1   3  22      216.53      409.89     85.56 o 
   2   3  22        0.27      -83.87     83.87 o 
   3   3  22      352.20      335.49     79.81 o 
   4   3  22        2.69      -24.35     76.43 o 
   5   3  22      254.03      162.33     84.55 o 
   0   4  22      531.74      747.41     92.66 o 
   1   4  22      183.06      212.57     64.33 o 
   2   4  22       28.99      158.27     85.90 o 
   3   4  22      121.93      152.19     84.55 o 
   4   4  22      325.09      279.35     83.20 o 
   1   5  22      788.47      799.09     70.53 o 
   2   5  22       25.69       96.05     90.64 o 
   3   5  22      243.92      117.01     90.64 o 
   1   1  23      123.66      108.67     50.54 o 
   2   1  23       30.85       49.06     56.34 o 
   3   1  23       62.22      106.86     63.31 o 
   4   1  23       10.59      -66.21     66.21 o 
   5   1  23        1.73       59.84     67.17 o 
   1   2  23        0.13       97.31     64.52 o 
   2   2  23     3346.74     3664.66    108.90 o 
   3   2  23      127.75      250.26     79.14 o 
   4   2  23      623.27      520.82     85.90 o 
   5   2  23      149.94      195.48     89.96 o 
   1   3  23       83.41       33.24     65.73 o 
   2   3  23       44.27       77.11     87.93 o 
   4   3  23        0.66      -81.17     81.84 o 
   0   4  23      253.95      150.83     96.72 o 
   1   4  23      126.97       34.09     68.15 o 
   2   4  23        4.55      -16.23     91.31 o 
   3   4  23        0.13      -85.90     89.28 o 
   0   0  24     1839.53     1663.91     89.96 o 
   1   0  24      233.87      245.01     58.41 o 
   2   0  24      483.21      420.04     81.17 o 
   3   0  24       32.12       -7.44     91.31 o 
   4   0  24     1541.12     1895.91    105.52 o 
   1   1  24      405.84      328.30     43.24 o 
   2   1  24       20.02       -5.12     58.73 o 
   3   1  24      766.69      861.85     68.99 o 
   4   1  24      113.29       88.12     69.05 o 
   0   2  24       18.04       81.17     94.69 o 
   1   2  24       58.98      -25.52     67.87 o 
   2   2  24       86.67      105.52     95.37 o 
   3   2  24      165.34      269.20     83.20 o 
   4   2  24        5.42       74.40     86.58 o 
   1   3  24      101.69      221.81     68.39 o 
   2   3  24        1.22       35.17     94.69 o 
   3   3  24       36.02      -90.64     90.64 o 
   1   1  25      546.03      542.12     47.74 o 
   2   1  25        0.14      -62.09     62.09 o 
   0   2  25        2.00     -102.13    102.13 o 
   1   2  25        0.58     -112.33    143.73 o 
                                                 
